# Supplementary material for: 1-[2-(4-Chloro­benz­yloxy)-2-phenyl­ethyl]-1H-benzotriazole
Source: Acta Crystallogr Sect E Struct Rep Online. 2010 May 8;66(Pt 6):o1246–7. doi: 10.1107/S1600536810015692 (PMC2979387; doi:10.1107/S1600536810015692)
Supplement: Supplementary file 1 [file e-66-o1246-sup1.cif]

##############################################################################
###                                                                        ###
###        Electronic paper (Acta Crystallographica Section E)             ###
###                                                                        ###
##############################################################################
#                                                                            #
# This CIF contains the data in a paper accepted for publication in Acta     #
# Crystallographica Section E. It conforms to the requirements of Notes      #
# for Authors for Section E, and has been peer reviewed under the auspices   #
# of the IUCr Commission on Journals.                                        #
#                                                                            #
# Full details of the Crystallographic Information File format               #
# are given in the paper "The Crystallographic Information File (CIF):       #
# a New Standard Archive File for Crystallography" by S. R. Hall, F. H.      #
# Allen and I. D. Brown [Acta Cryst. (1991), A47, 655-685].                  #
#                                                                            #
# The current version of the core CIF dictionary is obtainable from          #
# ftp://ftp.iucr.org/pub/cif_core.dic. The current version number is 2.4.    #
#                                                                            #
# Software is freely available for graphical display of the structure(s) in  #
# this CIF.  For information consult the CIF home page http://www.iucr.org/  #
# cif/home.html                                                              #
#                                                                            #
# This file may be used for bona fide research purposes within the           #
# scientific community so long as proper attribution is given to the journal # 
# article from which it was obtained.                                        #
#                                                                            #
##############################################################################
                                             
data_I
_audit_creation_method     SHELXL-97
_chemical_name_systematic
;
1-[2-(4-Chlorobenzyloxy)-2-phenylethyl]-1<i>H</i>-benzotriazole
;
_chemical_name_common     ?
_chemical_formula_moiety     'C21 H18 Cl N3 O'
_chemical_formula_sum     'C21 H18 Cl N3 O'
_chemical_formula_iupac     'C21 H18 Cl N3 O'
_chemical_formula_weight     363.83
_chemical_melting_point     ?
_symmetry_cell_setting     Monoclinic
_symmetry_space_group_name_H-M     'P 21/c'
_symmetry_space_group_name_Hall     '-P 2ybc'
loop_
    _symmetry_equiv_pos_as_xyz
    'x, y, z'
    '-x, y+1/2, -z+1/2'
    '-x, -y, -z'
    'x, -y-1/2, z-1/2'
_cell_length_a     7.2163(2)
_cell_length_b     36.8545(9)
_cell_length_c     13.3019(3)
_cell_angle_alpha     90.00
_cell_angle_beta     91.5290(10)
_cell_angle_gamma     90.00
_cell_volume     3536.42(15)
_cell_formula_units_Z     8
_cell_measurement_reflns_used     26277
_cell_measurement_theta_min     2.91
_cell_measurement_theta_max     27.48
_cell_measurement_temperature     120(2)
_exptl_crystal_description     Slab
_exptl_crystal_colour     colourless
_exptl_crystal_size_max     0.40
_exptl_crystal_size_mid     0.40
_exptl_crystal_size_min     0.14
_exptl_crystal_density_diffrn     1.367
_exptl_crystal_density_meas     ?
_exptl_crystal_density_method     'not measured'
_exptl_crystal_F_000     1520
_exptl_absorpt_coefficient_mu     0.231
_exptl_absorpt_correction_type     multi-scan
_exptl_absorpt_process_details     '(SADABS; Sheldrick, 2007)'
_exptl_absorpt_correction_T_min     0.910
_exptl_absorpt_correction_T_max     0.966
_exptl_special_details
;
;
_diffrn_ambient_temperature     120(2)
_diffrn_radiation_type     MoK\a
_diffrn_radiation_wavelength     0.71073
_diffrn_radiation_source     'fine-focus sealed tube'
_diffrn_radiation_monochromator     graphite
_diffrn_measurement_device_type     'Nonius Kappa CCD diffractometer'
_diffrn_measurement_method     '\f and \w scans'
_diffrn_detector_area_resol_mean     ?
_diffrn_reflns_number     26731
_diffrn_reflns_av_R_equivalents     0.0510
_diffrn_reflns_av_sigmaI/netI     0.0609
_diffrn_reflns_theta_min     3.03
_diffrn_reflns_theta_max     27.55
_diffrn_reflns_theta_full     27.55
_diffrn_measured_fraction_theta_max     0.978
_diffrn_measured_fraction_theta_full     0.978
_diffrn_reflns_limit_h_min     -9
_diffrn_reflns_limit_h_max     9
_diffrn_reflns_limit_k_min     -47
_diffrn_reflns_limit_k_max     43
_diffrn_reflns_limit_l_min     -17
_diffrn_reflns_limit_l_max     17
_diffrn_standards_number     0
_diffrn_standards_interval_count     .
_diffrn_standards_interval_time     .
_diffrn_standards_decay_%     ?
_refine_special_details
;
 Refinement of F^2^ against ALL reflections.  The weighted R-factor wR and
 goodness of fit S are based on F^2^, conventional R-factors R are based
 on F, with F set to zero for negative F^2^. The threshold expression of
 F^2^ > 2sigma(F^2^) is used only for calculating R-factors(gt) etc. and is
 not relevant to the choice of reflections for refinement.  R-factors based
 on F^2^ are statistically about twice as large as those based on F, and R-
 factors based on ALL data will be even larger.
;
_reflns_number_total     7993
_reflns_number_gt     5918
_reflns_threshold_expression     I>2\s(I)
_refine_ls_structure_factor_coef     Fsqd
_refine_ls_matrix_type     full
_refine_ls_R_factor_all     0.0888
_refine_ls_R_factor_gt     0.0650
_refine_ls_wR_factor_gt     0.1690
_refine_ls_wR_factor_ref     0.1889
_refine_ls_goodness_of_fit_ref     1.074
_refine_ls_restrained_S_all     1.074
_refine_ls_number_reflns     7993
_refine_ls_number_parameters     470
_refine_ls_number_restraints     0
_refine_ls_hydrogen_treatment     constr
_refine_ls_weighting_scheme     calc
_refine_ls_weighting_details
         'calc w=1/[\s^2^(Fo^2^)+(0.1171P)^2^+0.2599P] where P=(Fo^2^+2Fc^2^)/3'
_atom_sites_solution_hydrogens     geom
_atom_sites_solution_primary     direct
_atom_sites_solution_secondary     difmap
_refine_ls_shift/su_max     0.001
_refine_ls_shift/su_mean     0.000
_refine_diff_density_max     0.635
_refine_diff_density_min     -0.688
_refine_ls_extinction_method     'SHELXL97 (Sheldrick, 2008)'
_refine_ls_extinction_coef     0.038(2)
_refine_ls_extinction_expression
                                  'Fc^*^=kFc[1+0.001xFc^2^\l^3^/sin(2\q)]^-1/4^'
loop_
    _atom_type_symbol
    _atom_type_description
    _atom_type_scat_dispersion_real
    _atom_type_scat_dispersion_imag
    _atom_type_scat_source
    'C' 'C' 0.0033 0.0016
                         'International Tables Vol C Tables 4.2.6.8 and 6.1.1.4'
    'H' 'H' 0.0000 0.0000
                         'International Tables Vol C Tables 4.2.6.8 and 6.1.1.4'
    'Cl' 'Cl' 0.1484 0.1585
                         'International Tables Vol C Tables 4.2.6.8 and 6.1.1.4'
    'N' 'N' 0.0061 0.0033
                         'International Tables Vol C Tables 4.2.6.8 and 6.1.1.4'
    'O' 'O' 0.0106 0.0060
                         'International Tables Vol C Tables 4.2.6.8 and 6.1.1.4'
_computing_data_collection     'COLLECT (Nonius, 1998)'
_computing_cell_refinement
                   'DENZO (Otwinowski & Minor, 1997) and COLLECT (Nonius, 1998)'
_computing_data_reduction
                   'DENZO (Otwinowski & Minor, 1997) and COLLECT (Nonius, 1998)'
_computing_structure_solution     'SHELXS97 (Sheldrick, 2008)'
_computing_structure_refinement     'SHELXL97 (Sheldrick, 2008)'
_computing_molecular_graphics     'ORTEP-3 for Windows (Farrugia, 1997)'
_computing_publication_material
                                'WinGX (Farrugia, 1999) and PLATON (Spek, 2009)'
loop_
    _atom_site_type_symbol
    _atom_site_label
    _atom_site_fract_x
    _atom_site_fract_y
    _atom_site_fract_z
    _atom_site_U_iso_or_equiv
    _atom_site_adp_type
    _atom_site_calc_flag
    _atom_site_refinement_flags
    _atom_site_occupancy
    _atom_site_disorder_assembly
    _atom_site_disorder_group
    Cl Cl1 -0.22475(9) 0.476481(18) 0.55416(6) 0.0416(2) Uani d . 1 . .
    O O1 0.3382(2) 0.34725(4) 0.40142(11) 0.0230(3) Uani d . 1 . .
    N N1 0.3727(3) 0.38511(5) 0.07784(14) 0.0288(5) Uani d . 1 . .
    N N2 0.4375(3) 0.35556(5) 0.12052(14) 0.0269(4) Uani d . 1 . .
    N N3 0.4929(3) 0.36393(5) 0.21634(13) 0.0228(4) Uani d . 1 . .
    C C1 0.3846(3) 0.41288(6) 0.14623(17) 0.0250(5) Uani d . 1 . .
    C C2 0.3361(3) 0.44961(7) 0.13830(19) 0.0327(6) Uani d . 1 . .
    H H2 0.2799 0.4591 0.0785 0.039 Uiso calc R 1 . .
    C C3 0.3729(3) 0.47135(7) 0.2200(2) 0.0330(6) Uani d . 1 . .
    H H3 0.3418 0.4964 0.2166 0.040 Uiso calc R 1 . .
    C C4 0.4559(3) 0.45739(7) 0.30917(19) 0.0313(5) Uani d . 1 . .
    H H4 0.4821 0.4734 0.3636 0.038 Uiso calc R 1 . .
    C C5 0.4999(3) 0.42131(6) 0.31946(17) 0.0264(5) Uani d . 1 . .
    H H5 0.5527 0.4118 0.3801 0.032 Uiso calc R 1 . .
    C C6 0.4626(3) 0.39944(6) 0.23575(16) 0.0222(5) Uani d . 1 . .
    C C7 0.5705(3) 0.33638(6) 0.28229(17) 0.0250(5) Uani d . 1 . .
    H H7A 0.6674 0.3474 0.3266 0.030 Uiso calc R 1 . .
    H H7B 0.6299 0.3174 0.2414 0.030 Uiso calc R 1 . .
    C C8 0.4235(3) 0.31891(6) 0.34680(16) 0.0239(5) Uani d . 1 . .
    H H8 0.3278 0.3074 0.3014 0.029 Uiso calc R 1 . .
    C C9 0.5062(3) 0.29013(6) 0.41518(15) 0.0209(5) Uani d . 1 . .
    C C10 0.6548(3) 0.29873(6) 0.48017(16) 0.0234(5) Uani d . 1 . .
    H H10 0.7022 0.3228 0.4821 0.028 Uiso calc R 1 . .
    C C11 0.7333(3) 0.27231(6) 0.54186(16) 0.0259(5) Uani d . 1 . .
    H H11 0.8358 0.2782 0.5851 0.031 Uiso calc R 1 . .
    C C12 0.6629(3) 0.23736(6) 0.54066(16) 0.0254(5) Uani d . 1 . .
    H H12 0.7166 0.2193 0.5833 0.030 Uiso calc R 1 . .
    C C13 0.5145(3) 0.22873(6) 0.47732(16) 0.0248(5) Uani d . 1 . .
    H H13 0.4654 0.2048 0.4769 0.030 Uiso calc R 1 . .
    C C14 0.4368(3) 0.25505(6) 0.41408(16) 0.0233(5) Uani d . 1 . .
    H H14 0.3359 0.2489 0.3700 0.028 Uiso calc R 1 . .
    C C15 0.1497(3) 0.33957(7) 0.4250(2) 0.0360(6) Uani d . 1 . .
    H H15A 0.1459 0.3212 0.4791 0.043 Uiso calc R 1 . .
    H H15B 0.0831 0.3297 0.3649 0.043 Uiso calc R 1 . .
    C C16 0.0583(3) 0.37382(6) 0.45829(18) 0.0265(5) Uani d . 1 . .
    C C17 0.0463(3) 0.40358(7) 0.39399(17) 0.0273(5) Uani d . 1 . .
    H H17 0.0966 0.4020 0.3288 0.033 Uiso calc R 1 . .
    C C18 -0.0374(3) 0.43532(6) 0.42360(18) 0.0291(5) Uani d . 1 . .
    H H18 -0.0430 0.4557 0.3799 0.035 Uiso calc R 1 . .
    C C19 -0.1137(3) 0.43699(6) 0.51846(18) 0.0278(5) Uani d . 1 . .
    C C20 -0.1040(3) 0.40812(6) 0.58310(18) 0.0276(5) Uani d . 1 . .
    H H20 -0.1553 0.4097 0.6480 0.033 Uiso calc R 1 . .
    C C21 -0.0178(3) 0.37633(6) 0.55244(18) 0.0272(5) Uani d . 1 . .
    H H21 -0.0113 0.3561 0.5967 0.033 Uiso calc R 1 . .
    Cl Cl1' 0.19246(9) 0.026883(16) 0.22027(5) 0.0384(2) Uani d . 1 . .
    O O1' 0.8366(2) 0.15017(4) 0.30657(11) 0.0248(4) Uani d . 1 . .
    N N1' 0.9026(3) 0.12718(5) 0.65649(14) 0.0294(5) Uani d . 1 . .
    N N2' 0.9650(3) 0.15280(5) 0.59942(14) 0.0274(4) Uani d . 1 . .
    N N3' 0.9881(3) 0.13952(5) 0.50553(13) 0.0225(4) Uani d . 1 . .
    C C1' 0.8871(3) 0.09601(6) 0.59982(17) 0.0247(5) Uani d . 1 . .
    C C2' 0.8299(3) 0.06087(7) 0.62520(19) 0.0307(5) Uani d . 1 . .
    H H2' 0.7928 0.0551 0.6913 0.037 Uiso calc R 1 . .
    C C3' 0.8297(3) 0.03530(6) 0.5510(2) 0.0320(6) Uani d . 1 . .
    H H3' 0.7897 0.0114 0.5658 0.038 Uiso calc R 1 . .
    C C4' 0.8873(3) 0.04340(6) 0.45265(19) 0.0296(5) Uani d . 1 . .
    H H4' 0.8868 0.0247 0.4035 0.036 Uiso calc R 1 . .
    C C5' 0.9438(3) 0.07756(6) 0.42656(17) 0.0253(5) Uani d . 1 . .
    H H5' 0.9818 0.0831 0.3605 0.030 Uiso calc R 1 . .
    C C6' 0.9424(3) 0.10373(6) 0.50228(16) 0.0211(4) Uani d . 1 . .
    C C7' 1.0704(3) 0.16200(6) 0.42962(16) 0.0235(5) Uani d . 1 . .
    H H7C 1.1558 0.1471 0.3898 0.028 Uiso calc R 1 . .
    H H7D 1.1442 0.1814 0.4629 0.028 Uiso calc R 1 . .
    C C8' 0.9260(3) 0.17904(6) 0.35944(16) 0.0226(5) Uani d . 1 . .
    H H8' 0.8322 0.1917 0.4010 0.027 Uiso calc R 1 . .
    C C9' 1.0112(3) 0.20660(6) 0.29009(15) 0.0207(4) Uani d . 1 . .
    C C10' 1.1563(3) 0.19730(6) 0.22767(17) 0.0241(5) Uani d . 1 . .
    H H10' 1.2023 0.1731 0.2278 0.029 Uiso calc R 1 . .
    C C11' 1.2337(3) 0.22296(7) 0.16565(17) 0.0290(5) Uani d . 1 . .
    H H11' 1.3332 0.2165 0.1239 0.035 Uiso calc R 1 . .
    C C12' 1.1663(3) 0.25810(6) 0.16425(16) 0.0262(5) Uani d . 1 . .
    H H12' 1.2187 0.2757 0.1212 0.031 Uiso calc R 1 . .
    C C13' 1.0226(3) 0.26762(6) 0.22557(16) 0.0243(5) Uani d . 1 . .
    H H13' 0.9763 0.2917 0.2244 0.029 Uiso calc R 1 . .
    C C14' 0.9455(3) 0.24203(6) 0.28896(16) 0.0228(5) Uani d . 1 . .
    H H14' 0.8477 0.2488 0.3316 0.027 Uiso calc R 1 . .
    C C15' 0.6640(3) 0.16060(6) 0.25888(18) 0.0287(5) Uani d . 1 . .
    H H15C 0.6864 0.1714 0.1922 0.034 Uiso calc R 1 . .
    H H15D 0.6006 0.1788 0.3005 0.034 Uiso calc R 1 . .
    C C16' 0.5460(3) 0.12733(6) 0.24718(17) 0.0246(5) Uani d . 1 . .
    C C17' 0.4741(3) 0.11645(7) 0.15453(17) 0.0265(5) Uani d . 1 . .
    H H17' 0.4985 0.1305 0.0965 0.032 Uiso calc R 1 . .
    C C18' 0.3671(3) 0.08540(6) 0.14502(18) 0.0267(5) Uani d . 1 . .
    H H18' 0.3189 0.0780 0.0811 0.032 Uiso calc R 1 . .
    C C19' 0.3319(3) 0.06545(6) 0.23027(18) 0.0272(5) Uani d . 1 . .
    C C20' 0.4002(3) 0.07576(7) 0.32357(18) 0.0303(5) Uani d . 1 . .
    H H20' 0.3738 0.0617 0.3814 0.036 Uiso calc R 1 . .
    C C21' 0.5076(3) 0.10674(7) 0.33240(17) 0.0268(5) Uani d . 1 . .
    H H21' 0.5553 0.1140 0.3965 0.032 Uiso calc R 1 . .
loop_
    _atom_site_aniso_label
    _atom_site_aniso_U_11
    _atom_site_aniso_U_22
    _atom_site_aniso_U_33
    _atom_site_aniso_U_12
    _atom_site_aniso_U_13
    _atom_site_aniso_U_23
    Cl1 0.0341(4) 0.0352(4) 0.0555(5) 0.0105(3) 0.0044(3) -0.0115(3)
    O1 0.0185(8) 0.0235(8) 0.0271(8) -0.0002(6) 0.0016(6) -0.0028(6)
    N1 0.0275(11) 0.0344(11) 0.0244(10) 0.0009(9) -0.0033(8) 0.0026(9)
    N2 0.0290(11) 0.0310(11) 0.0205(10) -0.0007(8) -0.0004(8) -0.0020(8)
    N3 0.0245(10) 0.0243(9) 0.0197(9) 0.0029(7) 0.0006(7) 0.0003(7)
    C1 0.0201(11) 0.0300(12) 0.0249(11) -0.0002(9) 0.0007(9) 0.0042(9)
    C2 0.0273(13) 0.0369(14) 0.0339(13) 0.0034(10) -0.0004(10) 0.0076(11)
    C3 0.0301(13) 0.0263(12) 0.0428(15) 0.0051(10) 0.0040(11) 0.0040(11)
    C4 0.0260(12) 0.0310(13) 0.0371(14) -0.0006(10) 0.0045(10) -0.0057(11)
    C5 0.0234(12) 0.0318(12) 0.0241(11) -0.0007(9) 0.0035(9) -0.0004(9)
    C6 0.0182(10) 0.0247(11) 0.0239(11) 0.0010(9) 0.0018(9) 0.0026(9)
    C7 0.0236(11) 0.0264(11) 0.0252(11) 0.0053(9) 0.0034(9) 0.0025(9)
    C8 0.0219(11) 0.0268(11) 0.0229(11) 0.0025(9) 0.0012(9) -0.0021(9)
    C9 0.0185(11) 0.0250(11) 0.0193(10) 0.0029(8) 0.0031(8) -0.0047(9)
    C10 0.0246(11) 0.0241(11) 0.0215(11) 0.0014(9) 0.0025(9) -0.0010(9)
    C11 0.0256(12) 0.0306(12) 0.0215(11) 0.0004(9) -0.0023(9) -0.0023(9)
    C12 0.0280(12) 0.0278(12) 0.0205(11) 0.0059(9) 0.0038(9) 0.0013(9)
    C13 0.0251(12) 0.0247(11) 0.0248(11) -0.0002(9) 0.0058(9) -0.0023(9)
    C14 0.0198(11) 0.0282(11) 0.0219(11) 0.0007(9) 0.0012(8) -0.0048(9)
    C15 0.0226(12) 0.0290(13) 0.0569(17) -0.0013(10) 0.0100(11) -0.0076(12)
    C16 0.0157(11) 0.0286(12) 0.0350(13) -0.0019(9) -0.0002(9) -0.0056(10)
    C17 0.0203(11) 0.0381(13) 0.0237(11) 0.0015(10) 0.0027(9) -0.0016(10)
    C18 0.0254(12) 0.0308(12) 0.0310(13) 0.0051(10) -0.0034(10) 0.0038(10)
    C19 0.0186(11) 0.0300(12) 0.0348(13) 0.0012(9) -0.0003(9) -0.0056(10)
    C20 0.0201(11) 0.0342(13) 0.0285(12) -0.0028(9) 0.0032(9) -0.0037(10)
    C21 0.0193(11) 0.0288(12) 0.0336(13) -0.0038(9) 0.0023(9) 0.0026(10)
    Cl1' 0.0379(4) 0.0285(3) 0.0483(4) -0.0063(3) -0.0066(3) 0.0003(3)
    O1' 0.0202(8) 0.0246(8) 0.0295(9) -0.0014(6) -0.0015(6) -0.0010(7)
    N1' 0.0327(11) 0.0292(10) 0.0267(10) 0.0066(9) 0.0044(8) 0.0024(8)
    N2' 0.0342(11) 0.0265(10) 0.0216(10) 0.0032(8) 0.0005(8) -0.0014(8)
    N3' 0.0248(10) 0.0205(9) 0.0220(9) -0.0007(7) -0.0009(7) 0.0005(7)
    C1' 0.0231(11) 0.0235(11) 0.0275(12) 0.0040(9) 0.0028(9) 0.0016(9)
    C2' 0.0249(12) 0.0323(13) 0.0351(13) 0.0054(10) 0.0068(10) 0.0099(11)
    C3' 0.0243(12) 0.0230(11) 0.0489(15) 0.0012(9) 0.0029(11) 0.0054(11)
    C4' 0.0264(12) 0.0226(11) 0.0398(14) 0.0019(9) -0.0020(10) -0.0054(10)
    C5' 0.0222(11) 0.0261(12) 0.0276(12) 0.0023(9) -0.0015(9) -0.0019(9)
    C6' 0.0180(10) 0.0200(10) 0.0253(11) 0.0013(8) -0.0003(8) 0.0018(9)
    C7' 0.0221(11) 0.0245(11) 0.0240(11) -0.0042(9) -0.0012(9) 0.0044(9)
    C8' 0.0201(11) 0.0236(11) 0.0239(11) -0.0009(9) -0.0014(9) 0.0005(9)
    C9' 0.0188(10) 0.0241(11) 0.0191(10) -0.0010(8) -0.0031(8) 0.0007(9)
    C10' 0.0225(11) 0.0244(11) 0.0254(11) 0.0015(9) -0.0003(9) -0.0029(9)
    C11' 0.0234(12) 0.0401(14) 0.0238(12) -0.0014(10) 0.0050(9) -0.0011(10)
    C12' 0.0270(12) 0.0324(12) 0.0191(11) -0.0086(10) -0.0023(9) 0.0053(9)
    C13' 0.0274(12) 0.0237(11) 0.0217(11) -0.0026(9) -0.0049(9) 0.0002(9)
    C14' 0.0227(11) 0.0255(11) 0.0202(11) -0.0002(9) -0.0014(8) -0.0017(9)
    C15' 0.0226(12) 0.0334(13) 0.0298(12) -0.0030(10) -0.0054(9) 0.0052(10)
    C16' 0.0166(10) 0.0295(12) 0.0277(12) 0.0022(9) 0.0008(9) 0.0035(10)
    C17' 0.0186(11) 0.0360(13) 0.0250(12) 0.0022(9) -0.0001(9) 0.0057(10)
    C18' 0.0211(11) 0.0325(12) 0.0264(11) 0.0035(9) -0.0022(9) -0.0038(10)
    C19' 0.0210(11) 0.0260(11) 0.0346(13) 0.0010(9) -0.0015(10) -0.0023(10)
    C20' 0.0265(12) 0.0382(14) 0.0264(12) -0.0035(10) 0.0015(9) 0.0063(10)
    C21' 0.0214(11) 0.0355(13) 0.0233(11) -0.0013(9) -0.0012(9) 0.0010(10)
_geom_special_details
;
 All esds (except the esd in the dihedral angle between two l.s. planes)
 are estimated using the full covariance matrix.  The cell esds are taken
 into account individually in the estimation of esds in distances, angles
 and torsion angles; correlations between esds in cell parameters are only
 used when they are defined by crystal symmetry.  An approximate (isotropic)
 treatment of cell esds is used for estimating esds involving l.s. planes.
;
loop_
    _geom_bond_atom_site_label_1
    _geom_bond_atom_site_label_2
    _geom_bond_site_symmetry_2
    _geom_bond_distance
    _geom_bond_publ_flag
    Cl1 C19 . 1.734(2) ?
    O1 C8 . 1.422(3) ?
    O1 C15 . 1.432(3) ?
    N1 N2 . 1.309(3) ?
    N1 C1 . 1.371(3) ?
    N2 N3 . 1.361(2) ?
    N3 C6 . 1.353(3) ?
    N3 C7 . 1.445(3) ?
    C1 C6 . 1.394(3) ?
    C1 C2 . 1.401(3) ?
    C2 C3 . 1.371(4) ?
    C2 H2 . 0.95 ?
    C3 C4 . 1.411(3) ?
    C3 H3 . 0.95 ?
    C4 C5 . 1.373(3) ?
    C4 H4 . 0.95 ?
    C5 C6 . 1.395(3) ?
    C5 H5 . 0.95 ?
    C7 C8 . 1.525(3) ?
    C7 H7A . 0.99 ?
    C7 H7B . 0.99 ?
    C8 C9 . 1.510(3) ?
    C8 H8 . 1.00 ?
    C9 C14 . 1.387(3) ?
    C9 C10 . 1.396(3) ?
    C10 C11 . 1.385(3) ?
    C10 H10 . 0.95 ?
    C11 C12 . 1.385(3) ?
    C11 H11 . 0.95 ?
    C12 C13 . 1.382(3) ?
    C12 H12 . 0.95 ?
    C13 C14 . 1.392(3) ?
    C13 H13 . 0.95 ?
    C14 H14 . 0.95 ?
    C15 C16 . 1.497(3) ?
    C15 H15A . 0.99 ?
    C15 H15B . 0.99 ?
    C16 C21 . 1.384(3) ?
    C16 C17 . 1.392(3) ?
    C17 C18 . 1.379(3) ?
    C17 H17 . 0.95 ?
    C18 C19 . 1.391(3) ?
    C18 H18 . 0.95 ?
    C19 C20 . 1.369(3) ?
    C20 C21 . 1.393(3) ?
    C20 H20 . 0.95 ?
    C21 H21 . 0.95 ?
    Cl1' C19' . 1.745(2) ?
    O1' C8' . 1.421(3) ?
    O1' C15' . 1.435(3) ?
    N1' N2' . 1.299(3) ?
    N1' C1' . 1.377(3) ?
    N2' N3' . 1.356(3) ?
    N3' C6' . 1.360(3) ?
    N3' C7' . 1.446(3) ?
    C1' C6' . 1.397(3) ?
    C1' C2' . 1.403(3) ?
    C2' C3' . 1.365(4) ?
    C2' H2' . 0.95 ?
    C3' C4' . 1.415(3) ?
    C3' H3' . 0.95 ?
    C4' C5' . 1.371(3) ?
    C4' H4' . 0.95 ?
    C5' C6' . 1.395(3) ?
    C5' H5' . 0.9500 ?
    C7' C8' . 1.516(3) ?
    C7' H7C . 0.99 ?
    C7' H7D . 0.99 ?
    C8' C9' . 1.514(3) ?
    C8' H8' . 1.00 ?
    C9' C14' . 1.389(3) ?
    C9' C10' . 1.397(3) ?
    C10' C11' . 1.382(3) ?
    C10' H10' . 0.95 ?
    C11' C12' . 1.383(3) ?
    C11' H11' . 0.95 ?
    C12' C13' . 1.381(3) ?
    C12' H12' . 0.95 ?
    C13' C14' . 1.391(3) ?
    C13' H13' . 0.95 ?
    C14' H14' . 0.95 ?
    C15' C16' . 1.498(3) ?
    C15' H15C . 0.99 ?
    C15' H15D . 0.99 ?
    C16' C17' . 1.384(3) ?
    C16' C21' . 1.398(3) ?
    C17' C18' . 1.384(3) ?
    C17' H17' . 0.95 ?
    C18' C19' . 1.380(3) ?
    C18' H18' . 0.95 ?
    C19' C20' . 1.377(3) ?
    C20' C21' . 1.383(3) ?
    C20' H20' . 0.95 ?
    C21' H21' . 0.95 ?
loop_
    _geom_angle_atom_site_label_1
    _geom_angle_atom_site_label_2
    _geom_angle_atom_site_label_3
    _geom_angle_site_symmetry_1
    _geom_angle_site_symmetry_3
    _geom_angle
    _geom_angle_publ_flag
    C8 O1 C15 . . 113.13(17) ?
    N2 N1 C1 . . 108.55(18) ?
    N1 N2 N3 . . 108.07(18) ?
    C6 N3 N2 . . 110.69(17) ?
    C6 N3 C7 . . 128.75(18) ?
    N2 N3 C7 . . 120.56(18) ?
    N1 C1 C6 . . 108.6(2) ?
    N1 C1 C2 . . 131.3(2) ?
    C6 C1 C2 . . 120.1(2) ?
    C3 C2 C1 . . 117.5(2) ?
    C3 C2 H2 . . 121.2 ?
    C1 C2 H2 . . 121.2 ?
    C2 C3 C4 . . 121.5(2) ?
    C2 C3 H3 . . 119.3 ?
    C4 C3 H3 . . 119.3 ?
    C5 C4 C3 . . 121.9(2) ?
    C5 C4 H4 . . 119.0 ?
    C3 C4 H4 . . 119.0 ?
    C4 C5 C6 . . 116.2(2) ?
    C4 C5 H5 . . 121.9 ?
    C6 C5 H5 . . 121.9 ?
    N3 C6 C1 . . 104.13(19) ?
    N3 C6 C5 . . 133.0(2) ?
    C1 C6 C5 . . 122.8(2) ?
    N3 C7 C8 . . 111.97(18) ?
    N3 C7 H7A . . 109.2 ?
    C8 C7 H7A . . 109.2 ?
    N3 C7 H7B . . 109.2 ?
    C8 C7 H7B . . 109.2 ?
    H7A C7 H7B . . 107.9 ?
    O1 C8 C9 . . 112.19(17) ?
    O1 C8 C7 . . 107.12(17) ?
    C9 C8 C7 . . 111.46(18) ?
    O1 C8 H8 . . 108.7 ?
    C9 C8 H8 . . 108.7 ?
    C7 C8 H8 . . 108.7 ?
    C14 C9 C10 . . 119.3(2) ?
    C14 C9 C8 . . 120.78(19) ?
    C10 C9 C8 . . 119.91(19) ?
    C11 C10 C9 . . 120.2(2) ?
    C11 C10 H10 . . 119.9 ?
    C9 C10 H10 . . 119.9 ?
    C12 C11 C10 . . 120.2(2) ?
    C12 C11 H11 . . 119.9 ?
    C10 C11 H11 . . 119.9 ?
    C13 C12 C11 . . 120.0(2) ?
    C13 C12 H12 . . 120.0 ?
    C11 C12 H12 . . 120.0 ?
    C12 C13 C14 . . 120.1(2) ?
    C12 C13 H13 . . 120.0 ?
    C14 C13 H13 . . 120.0 ?
    C9 C14 C13 . . 120.3(2) ?
    C9 C14 H14 . . 119.9 ?
    C13 C14 H14 . . 119.9 ?
    O1 C15 C16 . . 109.06(18) ?
    O1 C15 H15A . . 109.9 ?
    C16 C15 H15A . . 109.9 ?
    O1 C15 H15B . . 109.9 ?
    C16 C15 H15B . . 109.9 ?
    H15A C15 H15B . . 108.3 ?
    C21 C16 C17 . . 118.9(2) ?
    C21 C16 C15 . . 120.9(2) ?
    C17 C16 C15 . . 120.2(2) ?
    C18 C17 C16 . . 120.9(2) ?
    C18 C17 H17 . . 119.6 ?
    C16 C17 H17 . . 119.6 ?
    C17 C18 C19 . . 118.9(2) ?
    C17 C18 H18 . . 120.5 ?
    C19 C18 H18 . . 120.5 ?
    C20 C19 C18 . . 121.4(2) ?
    C20 C19 Cl1 . . 119.79(18) ?
    C18 C19 Cl1 . . 118.85(19) ?
    C19 C20 C21 . . 119.1(2) ?
    C19 C20 H20 . . 120.5 ?
    C21 C20 H20 . . 120.5 ?
    C16 C21 C20 . . 120.8(2) ?
    C16 C21 H21 . . 119.6 ?
    C20 C21 H21 . . 119.6 ?
    C8' O1' C15' . . 113.31(17) ?
    N2' N1' C1' . . 108.11(18) ?
    N1' N2' N3' . . 109.20(18) ?
    N2' N3' C6' . . 110.10(18) ?
    N2' N3' C7' . . 119.96(18) ?
    C6' N3' C7' . . 129.59(19) ?
    N1' C1' C6' . . 108.51(19) ?
    N1' C1' C2' . . 131.2(2) ?
    C6' C1' C2' . . 120.3(2) ?
    C3' C2' C1' . . 117.2(2) ?
    C3' C2' H2' . . 121.4 ?
    C1' C2' H2' . . 121.4 ?
    C2' C3' C4' . . 121.9(2) ?
    C2' C3' H3' . . 119.0 ?
    C4' C3' H3' . . 119.0 ?
    C5' C4' C3' . . 121.6(2) ?
    C5' C4' H4' . . 119.2 ?
    C3' C4' H4' . . 119.2 ?
    C4' C5' C6' . . 116.4(2) ?
    C4' C5' H5' . . 121.8 ?
    C6' C5' H5' . . 121.8 ?
    N3' C6' C5' . . 133.4(2) ?
    N3' C6' C1' . . 104.07(19) ?
    C5' C6' C1' . . 122.5(2) ?
    N3' C7' C8' . . 112.26(18) ?
    N3' C7' H7C . . 109.2 ?
    C8' C7' H7C . . 109.2 ?
    N3' C7' H7D . . 109.2 ?
    C8' C7' H7D . . 109.2 ?
    H7C C7' H7D . . 107.9 ?
    O1' C8' C9' . . 112.79(17) ?
    O1' C8' C7' . . 106.87(17) ?
    C9' C8' C7' . . 111.70(18) ?
    O1' C8' H8' . . 108.4 ?
    C9' C8' H8' . . 108.4 ?
    C7' C8' H8' . . 108.4 ?
    C14' C9' C10' . . 119.0(2) ?
    C14' C9' C8' . . 119.57(19) ?
    C10' C9' C8' . . 121.38(19) ?
    C11' C10' C9' . . 120.5(2) ?
    C11' C10' H10' . . 119.7 ?
    C9' C10' H10' . . 119.7 ?
    C10' C11' C12' . . 120.1(2) ?
    C10' C11' H11' . . 120.0 ?
    C12' C11' H11' . . 120.0 ?
    C13' C12' C11' . . 119.9(2) ?
    C13' C12' H12' . . 120.0 ?
    C11' C12' H12' . . 120.0 ?
    C12' C13' C14' . . 120.3(2) ?
    C12' C13' H13' . . 119.9 ?
    C14' C13' H13' . . 119.9 ?
    C9' C14' C13' . . 120.1(2) ?
    C9' C14' H14' . . 119.9 ?
    C13' C14' H14' . . 119.9 ?
    O1' C15' C16' . . 108.11(18) ?
    O1' C15' H15C . . 110.1 ?
    C16' C15' H15C . . 110.1 ?
    O1' C15' H15D . . 110.1 ?
    C16' C15' H15D . . 110.1 ?
    H15C C15' H15D . . 108.4 ?
    C17' C16' C21' . . 119.1(2) ?
    C17' C16' C15' . . 121.9(2) ?
    C21' C16' C15' . . 119.0(2) ?
    C16' C17' C18' . . 121.1(2) ?
    C16' C17' H17' . . 119.5 ?
    C18' C17' H17' . . 119.5 ?
    C19' C18' C17' . . 118.6(2) ?
    C19' C18' H18' . . 120.7 ?
    C17' C18' H18' . . 120.7 ?
    C20' C19' C18' . . 121.6(2) ?
    C20' C19' Cl1' . . 119.05(18) ?
    C18' C19' Cl1' . . 119.30(18) ?
    C19' C20' C21' . . 119.4(2) ?
    C19' C20' H20' . . 120.3 ?
    C21' C20' H20' . . 120.3 ?
    C20' C21' C16' . . 120.1(2) ?
    C20' C21' H21' . . 119.9 ?
    C16' C21' H21' . . 119.9 ?
loop_
    _geom_torsion_atom_site_label_1
    _geom_torsion_atom_site_label_2
    _geom_torsion_atom_site_label_3
    _geom_torsion_atom_site_label_4
    _geom_torsion_site_symmetry_1
    _geom_torsion_site_symmetry_2
    _geom_torsion_site_symmetry_3
    _geom_torsion_site_symmetry_4
    _geom_torsion
    _geom_torsion_publ_flag
    C1 N1 N2 N3 . . . . -0.4(2) ?
    N1 N2 N3 C6 . . . . 0.2(2) ?
    N1 N2 N3 C7 . . . . 179.79(19) ?
    N2 N1 C1 C6 . . . . 0.4(3) ?
    N2 N1 C1 C2 . . . . 179.3(2) ?
    N1 C1 C2 C3 . . . . -177.2(2) ?
    C6 C1 C2 C3 . . . . 1.7(3) ?
    C1 C2 C3 C4 . . . . -0.2(4) ?
    C2 C3 C4 C5 . . . . -1.6(4) ?
    C3 C4 C5 C6 . . . . 1.7(3) ?
    N2 N3 C6 C1 . . . . 0.1(2) ?
    C7 N3 C6 C1 . . . . -179.5(2) ?
    N2 N3 C6 C5 . . . . -177.4(2) ?
    C7 N3 C6 C5 . . . . 3.0(4) ?
    N1 C1 C6 N3 . . . . -0.3(2) ?
    C2 C1 C6 N3 . . . . -179.4(2) ?
    N1 C1 C6 C5 . . . . 177.6(2) ?
    C2 C1 C6 C5 . . . . -1.5(3) ?
    C4 C5 C6 N3 . . . . 176.9(2) ?
    C4 C5 C6 C1 . . . . -0.2(3) ?
    C6 N3 C7 C8 . . . . 85.9(3) ?
    N2 N3 C7 C8 . . . . -93.6(2) ?
    C15 O1 C8 C9 . . . . -86.2(2) ?
    C15 O1 C8 C7 . . . . 151.18(19) ?
    N3 C7 C8 O1 . . . . -57.0(2) ?
    N3 C7 C8 C9 . . . . 179.89(17) ?
    O1 C8 C9 C14 . . . . 115.0(2) ?
    C7 C8 C9 C14 . . . . -124.9(2) ?
    O1 C8 C9 C10 . . . . -65.3(2) ?
    C7 C8 C9 C10 . . . . 54.9(3) ?
    C14 C9 C10 C11 . . . . 0.8(3) ?
    C8 C9 C10 C11 . . . . -178.91(19) ?
    C9 C10 C11 C12 . . . . -1.1(3) ?
    C10 C11 C12 C13 . . . . 0.4(3) ?
    C11 C12 C13 C14 . . . . 0.6(3) ?
    C10 C9 C14 C13 . . . . 0.1(3) ?
    C8 C9 C14 C13 . . . . 179.87(19) ?
    C12 C13 C14 C9 . . . . -0.8(3) ?
    C8 O1 C15 C16 . . . . -165.84(19) ?
    O1 C15 C16 C21 . . . . -121.1(2) ?
    O1 C15 C16 C17 . . . . 59.8(3) ?
    C21 C16 C17 C18 . . . . 0.9(3) ?
    C15 C16 C17 C18 . . . . 180.0(2) ?
    C16 C17 C18 C19 . . . . -1.3(4) ?
    C17 C18 C19 C20 . . . . 1.2(4) ?
    C17 C18 C19 Cl1 . . . . -178.19(18) ?
    C18 C19 C20 C21 . . . . -0.8(4) ?
    Cl1 C19 C20 C21 . . . . 178.61(17) ?
    C17 C16 C21 C20 . . . . -0.5(3) ?
    C15 C16 C21 C20 . . . . -179.5(2) ?
    C19 C20 C21 C16 . . . . 0.4(3) ?
    C1' N1' N2' N3' . . . . 1.1(2) ?
    N1' N2' N3' C6' . . . . -1.2(2) ?
    N1' N2' N3' C7' . . . . -175.07(19) ?
    N2' N1' C1' C6' . . . . -0.6(3) ?
    N2' N1' C1' C2' . . . . 178.9(2) ?
    N1' C1' C2' C3' . . . . -179.9(2) ?
    C6' C1' C2' C3' . . . . -0.5(3) ?
    C1' C2' C3' C4' . . . . 1.0(4) ?
    C2' C3' C4' C5' . . . . -1.0(4) ?
    C3' C4' C5' C6' . . . . 0.4(3) ?
    N2' N3' C6' C5' . . . . -178.8(2) ?
    C7' N3' C6' C5' . . . . -5.7(4) ?
    N2' N3' C6' C1' . . . . 0.8(2) ?
    C7' N3' C6' C1' . . . . 173.9(2) ?
    C4' C5' C6' N3' . . . . 179.7(2) ?
    C4' C5' C6' C1' . . . . 0.1(3) ?
    N1' C1' C6' N3' . . . . -0.2(2) ?
    C2' C1' C6' N3' . . . . -179.7(2) ?
    N1' C1' C6' C5' . . . . 179.5(2) ?
    C2' C1' C6' C5' . . . . 0.0(3) ?
    N2' N3' C7' C8' . . . . -99.2(2) ?
    C6' N3' C7' C8' . . . . 88.3(3) ?
    C15' O1' C8' C9' . . . . -73.5(2) ?
    C15' O1' C8' C7' . . . . 163.40(18) ?
    N3' C7' C8' O1' . . . . -64.4(2) ?
    N3' C7' C8' C9' . . . . 171.82(18) ?
    O1' C8' C9' C14' . . . . 116.4(2) ?
    C7' C8' C9' C14' . . . . -123.2(2) ?
    O1' C8' C9' C10' . . . . -64.3(3) ?
    C7' C8' C9' C10' . . . . 56.1(3) ?
    C14' C9' C10' C11' . . . . 0.0(3) ?
    C8' C9' C10' C11' . . . . -179.3(2) ?
    C9' C10' C11' C12' . . . . -0.6(3) ?
    C10' C11' C12' C13' . . . . 0.6(3) ?
    C11' C12' C13' C14' . . . . 0.1(3) ?
    C10' C9' C14' C13' . . . . 0.7(3) ?
    C8' C9' C14' C13' . . . . 179.99(19) ?
    C12' C13' C14' C9' . . . . -0.8(3) ?
    C8' O1' C15' C16' . . . . -154.90(18) ?
    O1' C15' C16' C17' . . . . -124.1(2) ?
    O1' C15' C16' C21' . . . . 55.9(3) ?
    C21' C16' C17' C18' . . . . -0.8(3) ?
    C15' C16' C17' C18' . . . . 179.2(2) ?
    C16' C17' C18' C19' . . . . 0.5(3) ?
    C17' C18' C19' C20' . . . . 0.1(3) ?
    C17' C18' C19' Cl1' . . . . 178.37(17) ?
    C18' C19' C20' C21' . . . . -0.3(4) ?
    Cl1' C19' C20' C21' . . . . -178.62(18) ?
    C19' C20' C21' C16' . . . . 0.0(4) ?
    C17' C16' C21' C20' . . . . 0.5(3) ?
    C15' C16' C21' C20' . . . . -179.5(2) ?
loop_
    _geom_hbond_atom_site_label_D
    _geom_hbond_atom_site_label_H
    _geom_hbond_atom_site_label_A
    _geom_hbond_site_symmetry_A
    _geom_hbond_distance_DH
    _geom_hbond_distance_HA
    _geom_hbond_distance_DA
    _geom_hbond_angle_DHA
    _geom_hbond_publ_flag
    C11 H11 Cg2 1_556 0.95 2.62 3.515(2) 157 yes
    C11' H11' Cg1 1_654 0.95 2.79 3.635(2) 149 yes
    C14 H14 Cg2 4_455 0.95 2.64 3.584(2) 172 yes
    C14' H14' Cg1 4_554 0.95 2.81 3.755(2) 172 yes
    C18' H18' Cg3 1_554 0.95 2.83 3.502(2) 129 yes
data_global
_journal_date_recd_electronic     2010-04-22
_journal_date_accepted     2010-04-28
_journal_name_full     'Acta Crystallographica, Section E'
_journal_year     2010
_journal_volume     66
_journal_issue      6
_journal_page_first     o1246
_journal_page_last     o1247
_journal_paper_category     QO
_journal_coeditor_code     CI5085
_publ_contact_author
;
Dr. Tuncer H\"okelek
Hacettepe University
Department of Physics
06800 Beytepe
Ankara
Turkey
;
_publ_contact_author_email     merzifon@hacettepe.edu.tr
_publ_contact_author_fax     '90(312)2352550'
_publ_contact_author_phone     '90(312)2977242'
_publ_section_title
;
1-[2-(4-Chlorobenzyloxy)-2-phenylethyl]-1<i>H</i>-benzotriazole
;
loop_
    _publ_author_name
    _publ_author_address
    '\"Ozel G\"uven, \"Ozden'
;
Department of Chemistry,
Zonguldak Karaelmas University,
67100 Zonguldak,
Turkey
;
    'Bayraktar, Meral'
;
Department of Chemistry,
Zonguldak Karaelmas University,
67100 Zonguldak,
Turkey
;
    'Coles, Simon J.'
;
Department of Chemistry,
Southampton University,
Southampton SO17 1BJ
England
;
    'H\"okelek, Tuncer'
;
Department of Physics,
Hacettepe University,
06800 Beytepe
Ankara
Turkey
;
