# Supplementary material for: 1-[2-(4-Chloro­benz­yloxy)-2-phenyl­ethyl]-1H-benzotriazole
Source: Acta Crystallogr Sect E Struct Rep Online. 2010 May 8;66(Pt 6):o1246–7. doi: 10.1107/S1600536810015692 (PMC2979387; doi:10.1107/S1600536810015692)
Supplement: Supplementary file 2 [file e-66-o1246-Isup2.hkl]

#
# h,k,l, Fc-squared, Fo-squared, sigma(Fo-squared) and status flag
#
data_I
_shelx_title ' I         P 21/c       R = 0.07'
_shelx_refln_list_code          4
_shelx_F_calc_maximum      281.41
_exptl_crystal_F_000      1520.00
_reflns_d_resolution_high  0.7683
 
loop_
 _symmetry_equiv_pos_as_xyz
 'x, y, z'
 '-x, y+1/2, -z+1/2'
 '-x, -y, -z'
 'x, -y-1/2, z-1/2'
 
_cell_length_a     7.2163
_cell_length_b    36.8545
_cell_length_c    13.3019
_cell_angle_alpha  90.000
_cell_angle_beta   91.529
_cell_angle_gamma  90.000
 
_shelx_F_squared_multiplier     1.000
 
loop_
 _refln_index_h
 _refln_index_k
 _refln_index_l
 _refln_F_squared_calc
 _refln_F_squared_meas
 _refln_F_squared_sigma
 _refln_observed_status
   2   0   0    34025.99    15813.14   1170.91 o
   3   0   0     2547.19     2372.03     56.73 o
   4   0   0        0.83       24.78      8.97 o
   5   0   0      461.40      511.01     32.58 o
   6   0   0     2962.66     3153.65    128.56 o
   7   0   0     2319.75     2216.98    106.08 o
   8   0   0       56.33       77.45     24.29 o
   9   0   0        0.92       28.17     35.88 o
   2   1   0     7417.08     8723.67    119.58 o
   3   1   0        6.03        9.25      3.51 o
   4   1   0     4228.25     4413.48    116.57 o
   5   1   0      166.36      175.91     12.63 o
   6   1   0       58.52       62.77      8.50 o
   7   1   0        4.76       17.87     14.80 o
   8   1   0       68.07       90.53     18.98 o
   9   1   0        2.05      -18.53     23.35 o
   1   2   0      424.16      205.62     36.85 o
   2   2   0     8359.55     9823.62    133.93 o
   3   2   0     3855.85     3785.85     74.50 o
   4   2   0      498.66      651.29     23.66 o
   5   2   0      963.30      895.81     33.63 o
   6   2   0      172.42      182.55     12.94 o
   7   2   0     1124.06     1175.25     45.51 o
   8   2   0        0.30       11.55     15.10 o
   9   2   0       42.02        8.44     17.70 o
   1   3   0       56.30        5.62      3.59 o
   3   3   0       14.70       14.98      2.98 o
   4   3   0      236.50      287.64     11.65 o
   5   3   0      748.46      791.21     27.67 o
   6   3   0      309.10      253.12     14.77 o
   7   3   0      158.50      163.28     15.77 o
   8   3   0      322.04      357.69     26.10 o
   9   3   0       18.71       25.66     27.33 o
   1   4   0      151.28       83.76      5.91 o
   3   4   0     2430.35     2269.83     49.51 o
   4   4   0     1516.29     1475.07     46.92 o
   5   4   0     2794.39     2825.64     75.27 o
   6   4   0        3.52       19.31      8.67 o
   7   4   0       21.04       30.15     14.38 o
   8   4   0       15.60       33.76     15.57 o
   9   4   0      107.89      110.81     30.96 o
   1   5   0        3.41        1.27      1.02 o
   2   5   0     9336.43    11259.24    182.75 o
   3   5   0       45.31       33.95      2.93 o
   4   5   0      838.43      866.49     24.19 o
   5   5   0      219.58      217.41     10.73 o
   6   5   0      232.05      249.39     14.78 o
   7   5   0      490.35      516.48     29.27 o
   8   5   0       89.46       94.68     21.82 o
   9   5   0       28.62       46.62     45.95 o
   0   6   0     6169.66     2083.03    348.72 o
   1   6   0      820.54      727.44     15.69 o
   2   6   0    11290.15    13733.03    214.35 o
   3   6   0      860.51      817.69     17.88 o
   4   6   0        1.29       12.34      3.17 o
   5   6   0     1897.02     1974.51     53.34 o
   6   6   0       34.81       36.39      9.30 o
   7   6   0       90.29       92.03     12.64 o
   8   6   0      499.50      567.60     70.76 o
   1   7   0      136.62      136.60      3.68 o
   2   7   0      979.35      938.15     15.78 o
   3   7   0      191.69      170.77      7.44 o
   4   7   0      369.01      403.41     12.71 o
   5   7   0      272.56      226.08     10.51 o
   6   7   0      295.26      325.11     23.80 o
   7   7   0      153.14      131.80     20.02 o
   8   7   0        0.09       -0.10     24.00 o
   9   7   0      116.42      141.82     39.94 o
   0   8   0     3058.58     3039.67    263.30 o
   1   8   0       51.90       48.97      2.86 o
   2   8   0     3494.51     3761.22     66.09 o
   3   8   0      926.83      902.51     26.54 o
   4   8   0     5528.57     5770.41    146.00 o
   5   8   0      131.87      118.50      8.05 o
   6   8   0        0.04        2.55      9.61 o
   7   8   0      109.94      116.38     18.38 o
   8   8   0        0.60       19.76     19.31 o
   9   8   0        2.52        1.85     20.38 o
   1   9   0      391.55      341.51      7.36 o
   2   9   0      105.54      100.23      4.19 o
   3   9   0      666.80      606.70     20.32 o
   4   9   0        0.11        3.19      5.43 o
   5   9   0       97.73       66.42      9.47 o
   6   9   0      168.25      171.28     14.22 o
   7   9   0      252.84      226.16     21.45 o
   8   9   0      210.83      220.70     30.28 o
   9   9   0      227.25      215.46     30.92 o
   0  10   0    16931.03     6927.16    794.67 o
   1  10   0     1434.77     1336.22     24.26 o
   2  10   0      863.54      948.07     18.43 o
   3  10   0       64.70       73.22      6.65 o
   4  10   0      391.29      392.28     17.58 o
   5  10   0      130.85      145.32     10.99 o
   6  10   0      636.60      662.03     53.63 o
   7  10   0      595.52      707.27     39.88 o
   8  10   0      861.85      943.61     59.12 o
   9  10   0      151.52      100.27     22.49 o
   1  11   0       35.49       30.30      2.62 o
   2  11   0     2178.99     2155.78     39.17 o
   3  11   0      537.37      500.52     17.61 o
   4  11   0       19.17       14.26      6.47 o
   5  11   0        4.87        2.92      8.18 o
   6  11   0      262.36      199.44     31.95 o
   7  11   0      670.33      723.97     42.32 o
   8  11   0      454.89      515.09     41.42 o
   9  11   0        5.87       36.85     28.57 o
   0  12   0       20.15       26.17      6.71 o
   1  12   0       44.01       41.73      2.86 o
   2  12   0       20.62       34.98      3.63 o
   3  12   0     2198.09     2179.10     57.43 o
   4  12   0     3995.51     4135.37    114.66 o
   5  12   0        8.21        6.00      7.50 o
   6  12   0      800.94      808.19     44.23 o
   7  12   0        2.67       14.41     22.63 o
   8  12   0      387.50      383.25     40.33 o
   9  12   0      113.48      136.78     23.14 o
   1  13   0       47.70       44.40      4.13 o
   2  13   0      511.69      460.65     11.10 o
   3  13   0     1399.36     1289.33     43.11 o
   4  13   0     1651.07     1716.30     65.95 o
   5  13   0      401.22      376.74     17.72 o
   6  13   0        2.17        2.63      8.56 o
   7  13   0      261.03      285.74     22.90 o
   8  13   0      558.19      543.59     32.89 o
   0  14   0     1025.00      843.62     89.96 o
   1  14   0        2.30        2.01      2.09 o
   2  14   0     1344.38     1290.65     26.28 o
   3  14   0     3081.02     3099.52    105.46 o
   4  14   0      581.74      627.37     24.04 o
   5  14   0      128.87      109.90     11.00 o
   6  14   0      965.95     1084.46     42.32 o
   7  14   0      155.25      151.58     17.77 o
   8  14   0      597.06      646.06     39.12 o
   1  15   0       10.32        8.48      3.48 o
   2  15   0        5.14       11.36      2.89 o
   3  15   0      467.89      431.69     17.46 o
   4  15   0      464.69      457.76     23.54 o
   5  15   0      311.02      330.58     16.33 o
   6  15   0      192.70      185.47     19.69 o
   7  15   0       76.28       87.39     15.74 o
   8  15   0        0.44        5.14     17.02 o
   0  16   0    14246.60    15751.89    823.51 o
   1  16   0       65.68       58.16      8.31 o
   2  16   0     4637.79     4973.08    116.07 o
   3  16   0     1243.44     1260.36     45.84 o
   4  16   0      167.24      159.08     11.40 o
   5  16   0      666.71      678.72     32.29 o
   6  16   0       47.34       58.97     14.09 o
   7  16   0      500.83      580.13     40.34 o
   8  16   0      136.24      133.08     22.22 o
   1  17   0        1.45        7.46      2.30 o
   2  17   0      409.53      413.19     11.40 o
   3  17   0      114.94       98.55     13.77 o
   4  17   0      604.40      582.28     23.96 o
   5  17   0      668.74      697.12     27.38 o
   6  17   0      268.93      288.01     23.03 o
   7  17   0       83.30       85.49     12.96 o
   8  17   0      301.87      287.32     31.77 o
   0  18   0     7656.91     6288.07    378.03 o
   1  18   0      246.17      223.75      9.40 o
   2  18   0      461.26      298.57      9.66 o
   3  18   0     1327.91     1259.83     34.06 o
   4  18   0        0.47        6.34      7.32 o
   5  18   0     2997.12     3192.83     95.63 o
   6  18   0       32.40       43.17     18.48 o
   7  18   0       91.75       83.63     14.58 o
   8  18   0        6.64       15.93     22.49 o
   1  19   0      256.19      272.95     12.43 o
   2  19   0     1234.76     1207.49     32.77 o
   3  19   0       80.47       90.16      5.71 o
   4  19   0      942.04      965.88     41.70 o
   5  19   0      460.24      491.84     27.88 o
   6  19   0       42.26       50.09      9.99 o
   7  19   0      175.74      179.66     28.59 o
   0  20   0     1662.07     1448.04     71.81 o
   1  20   0       61.05       70.54      8.08 o
   2  20   0     1684.81     1662.55     43.98 o
   3  20   0      783.67      697.08     23.06 o
   4  20   0     2316.63     2644.90     89.43 o
   5  20   0     1166.26     1332.25     54.76 o
   6  20   0     1062.38     1110.69     44.94 o
   7  20   0      916.10     1042.96     51.99 o
   1  21   0       77.20       81.01      5.03 o
   2  21   0        1.14       -0.33      3.87 o
   3  21   0        0.32        4.08      3.11 o
   4  21   0      242.91      247.81     15.52 o
   5  21   0        9.98        8.98      8.28 o
   6  21   0     1364.99     1455.22     61.60 o
   7  21   0        0.03       -8.49     14.70 o
   8  21   0       91.53       38.26     33.89 o
   0  22   0     4493.67     4714.36    242.94 o
   1  22   0       90.73       95.95      6.52 o
   2  22   0     2939.73     2976.84    113.41 o
   3  22   0      116.72       92.86      7.30 o
   4  22   0        1.41        5.45      7.52 o
   5  22   0     1531.88     1433.19     69.23 o
   6  22   0      846.52      985.86     51.04 o
   7  22   0      386.22      373.36     64.78 o
   8  22   0      240.94      227.13     48.05 o
   1  23   0      831.77      836.33     24.08 o
   2  23   0     1412.10     1461.10     48.43 o
   3  23   0       43.86       45.99      5.79 o
   4  23   0       46.21       39.58     12.49 o
   5  23   0      574.88      510.06     26.43 o
   6  23   0       38.44       29.21     13.20 o
   7  23   0       58.78       35.98     18.72 o
   8  23   0       16.84        8.38     34.21 o
   0  24   0     1512.43     1325.49     72.71 o
   1  24   0      447.60      433.67     19.15 o
   2  24   0     3265.62     3390.50    107.41 o
   3  24   0      558.28      554.27     22.27 o
   4  24   0      975.14      967.31     39.79 o
   5  24   0      505.53      511.51     23.09 o
   6  24   0       17.60       28.46     13.36 o
   7  24   0       98.39      -26.51     26.51 o
   8  24   0       18.06       28.61     19.86 o
   1  25   0      119.31      118.07      6.46 o
   2  25   0      111.26      107.59      9.35 o
   3  25   0      187.74      167.26     11.30 o
   4  25   0      283.57      236.56     16.41 o
   5  25   0      427.64      443.47     22.88 o
   6  25   0      117.60      120.97     15.81 o
   8  25   0      249.29      224.12     43.34 o
   0  26   0       14.33        8.38      4.02 o
   1  26   0      707.27      715.69     63.82 o
   2  26   0        6.01       -2.37      4.39 o
   3  26   0      564.89      541.89     36.45 o
   4  26   0      488.34      498.97     35.12 o
   5  26   0       37.56       38.12     15.60 o
   1  27   0        4.55        8.93      6.37 o
   2  27   0      336.90      355.39     17.83 o
   3  27   0       42.96       31.89      6.97 o
   4  27   0      717.07      792.50     30.53 o
   5  27   0        6.01        1.13     10.32 o
   6  27   0      135.70      128.28     19.87 o
   1  28   0      489.94      363.42     27.67 o
   2  28   0      861.45      736.68     30.99 o
   3  28   0      233.96      190.61     13.91 o
   4  28   0      187.25      155.62     12.24 o
   5  28   0        2.40       -1.69     10.60 o
   6  28   0        4.45        9.78     12.46 o
   7  28   0       70.32      102.67     24.66 o
   2  29   0     3805.99     2938.27    446.45 o
   3  29   0       23.49        6.45     12.55 o
   4  29   0      316.66      236.93     18.10 o
   5  29   0      139.09      190.84     39.62 o
   6  29   0      674.78      608.65     60.73 o
   7  29   0      424.33      498.00     48.94 o
   1  30   0      761.92      804.29     34.95 o
   2  30   0      190.90      202.98     14.41 o
   3  30   0       45.55       25.81      8.82 o
   4  30   0       49.24       47.37     10.58 o
   5  30   0      186.69      154.39     18.64 o
   6  30   0      153.56      139.01     26.53 o
   7  30   0       30.06       18.07     16.62 o
   1  31   0      205.39      170.08     19.83 o
   2  31   0     1015.97     1063.73     53.25 o
   3  31   0      123.54      119.48     13.13 o
   4  31   0      110.92       88.96     14.71 o
   5  31   0      391.93      397.77     29.92 o
   6  31   0      168.48      190.28     60.11 o
   7  31   0       17.98       30.36     21.93 o
   0  32   0      864.52      466.36     40.98 o
   2  32   0      923.69      733.89     82.92 o
   3  32   0      162.70      173.38     17.16 o
   4  32   0      691.96      383.22     37.82 o
   5  32   0       28.47       48.44     14.87 o
   6  32   0       78.95       92.27     37.41 o
   1  33   0        8.24       11.80      8.81 o
   2  33   0        2.80       -3.38      6.95 o
   3  33   0      650.58      655.48     78.49 o
   4  33   0       92.43       81.05     17.12 o
   5  33   0      213.17      189.58     59.63 o
   6  33   0       10.67       13.24     18.23 o
   0  34   0     1100.97     1401.73     72.77 o
   1  34   0       72.86       60.85     10.88 o
   2  34   0      543.11      508.81     26.72 o
   3  34   0       69.61       41.55     12.17 o
   4  34   0       59.66       50.97     14.69 o
   5  34   0      859.80      872.82     97.66 o
   6  34   0      409.26      404.57     47.85 o
   1  35   0      172.10      179.71     14.11 o
   2  35   0      989.31      857.64     31.28 o
   3  35   0      141.10      151.49     34.52 o
   4  35   0       20.47       14.57     18.22 o
   5  35   0      366.18      506.32     51.30 o
   6  35   0      112.51      136.79     22.92 o
   0  36   0       40.61       47.91     10.30 o
   1  36   0      644.14      725.99     37.34 o
   3  36   0      483.09      483.49     27.69 o
   4  36   0      112.64      124.27     16.83 o
   5  36   0      746.29      840.14     73.76 o
   6  36   0        0.01        2.44     15.61 o
   1  37   0      263.77      262.56     22.66 o
   2  37   0        0.40       14.29     11.86 o
   3  37   0       16.52        7.30     11.21 o
   4  37   0        1.62      -15.57     15.57 o
   5  37   0       25.25       42.99     16.66 o
   0  38   0     1103.96     1140.74     64.98 o
   1  38   0        9.62       11.99      8.55 o
   2  38   0        0.85        0.46     11.11 o
   3  38   0       11.17       11.74     11.03 o
   4  38   0      350.04      354.91     28.79 o
   5  38   0       72.11       87.53     64.75 o
   1  39   0      152.34      147.44     12.53 o
   2  39   0      383.99      433.12     27.15 o
   3  39   0        3.11       -7.73     13.81 o
   4  39   0        0.13       20.33     15.94 o
   5  39   0      114.54      124.74     25.59 o
   0  40   0      913.39     1030.97     66.84 o
   1  40   0      140.31      138.46     16.07 o
   2  40   0      392.38      363.58     30.57 o
   3  40   0      123.04      110.39     32.80 o
   4  40   0      269.44      323.17     28.80 o
   5  40   0       95.42      167.53     27.06 o
   1  41   0       60.59       61.14     12.25 o
   2  41   0        0.81        8.56     12.30 o
   3  41   0       55.90       81.16     17.55 o
   4  41   0       82.67      102.84     21.05 o
   0  42   0       10.66        9.75     20.22 o
   1  42   0       26.13       26.46     12.51 o
   2  42   0      134.62      169.20     24.33 o
   3  42   0       59.67       44.70     14.42 o
   4  42   0       41.19       32.87     17.53 o
   1  43   0      132.09      146.10     18.66 o
   2  43   0      206.71      223.49     19.59 o
   3  43   0        0.43       12.98     19.41 o
   4  43   0       80.12       42.11     22.49 o
   0  44   0      529.66      421.36     37.23 o
   1  44   0       60.60       35.83     14.91 o
   2  44   0      110.78      160.61     65.28 o
   3  44   0        0.09       -1.47     18.63 o
   1  45   0      204.70      193.58     21.01 o
   2  45   0      313.93      233.42     31.25 o
   3  45   0      142.95      141.17     52.87 o
   0  46   0       30.86        3.35     16.44 o
   1  46   0       40.48       14.26     17.72 o
   2  46   0      497.86      535.51     54.72 o
   1  47   0      230.78      155.57     23.28 o
  -9   1   1        4.25       37.11     30.35 o
  -8   1   1      277.82      283.95     23.55 o
  -7   1   1      104.71      118.63     15.37 o
  -6   1   1      165.26      163.79     18.82 o
  -5   1   1      209.68      239.64     14.27 o
  -4   1   1      954.12      948.68     29.71 o
  -3   1   1     3542.46     3733.68     73.99 o
  -2   1   1      684.27      720.93     10.33 o
  -1   1   1      244.72      194.73      6.52 o
   1   1   1      438.02      151.69     24.33 o
   2   1   1    14720.89    19370.11    255.65 o
   3   1   1     1140.35     1190.74     24.80 o
   4   1   1     4340.09     4401.86     94.85 o
   5   1   1      745.62      712.30     21.47 o
   6   1   1      571.67      580.57     18.42 o
   7   1   1      278.20      308.91     32.72 o
   8   1   1       27.04       21.34     20.36 o
   9   1   1     1160.38     1266.99     74.12 o
  -9   2   1        0.34        4.02     41.91 o
  -8   2   1       85.42       87.12     14.00 o
  -7   2   1     1004.55     1065.67     40.09 o
  -6   2   1       98.17      104.91     15.04 o
  -5   2   1       75.94       91.16     11.67 o
  -4   2   1      729.70      625.92     41.59 o
  -3   2   1     2363.06     2216.69     48.48 o
  -2   2   1    30057.80    48142.36    966.48 o
  -1   2   1      992.54      823.54     34.23 o
   1   2   1    10430.92     6170.90   1076.13 o
   2   2   1      280.00      349.28      6.55 o
   3   2   1      597.57      676.52     13.84 o
   4   2   1      740.20      788.82     19.41 o
   5   2   1      221.49      313.03     13.66 o
   6   2   1      268.47      272.22     11.62 o
   7   2   1      570.47      523.28     28.66 o
   8   2   1        7.89        5.65     20.56 o
   9   2   1        8.04       24.19     26.68 o
  -9   3   1       11.08       15.77     26.48 o
  -8   3   1       13.44       18.51     15.46 o
  -7   3   1      204.97      194.92     21.78 o
  -6   3   1      377.59      423.51     41.81 o
  -5   3   1        6.11       36.19      9.19 o
  -4   3   1      170.09      208.27     11.61 o
  -3   3   1      208.22      164.94      9.27 o
  -2   3   1     2305.86     2175.56     27.03 o
  -1   3   1    18140.13    27671.23    569.55 o
   1   3   1       39.76       56.87      3.34 o
   2   3   1      671.20      740.57     15.78 o
   3   3   1      334.89      281.34      8.00 o
   4   3   1     5841.18     6170.07    124.13 o
   5   3   1     1958.44     1893.22     47.69 o
   6   3   1      913.30      873.95     32.18 o
   7   3   1     2147.66     2364.69     80.53 o
   8   3   1        4.71       -1.70     24.32 o
   9   3   1      245.67      120.43     33.10 o
  -9   4   1      159.81      177.65     30.49 o
  -8   4   1      114.04      101.05     17.44 o
  -7   4   1      280.21      245.39     20.14 o
  -6   4   1        7.49       18.72     11.04 o
  -5   4   1      181.45      153.69     13.82 o
  -4   4   1       16.52       18.10      6.44 o
  -3   4   1        0.32       -3.69      3.69 o
  -2   4   1     1258.15     1250.99     19.79 o
  -1   4   1      567.12      458.02     11.97 o
   1   4   1     6977.61     8482.12    179.31 o
   2   4   1      118.75      114.68      3.86 o
   3   4   1      100.45       91.89      5.45 o
   4   4   1        1.35        7.95      3.83 o
   5   4   1      249.58      198.05     10.03 o
   6   4   1      387.60      365.89     25.31 o
   7   4   1      140.16      159.89     16.88 o
   8   4   1        4.10       23.64     18.15 o
   9   4   1       43.72       38.21     27.54 o
  -9   5   1       49.47       85.82     21.88 o
  -8   5   1       73.07       93.64     17.84 o
  -7   5   1       94.24      106.96     14.80 o
  -6   5   1       53.44       62.52     13.84 o
  -5   5   1     1162.33     1204.76     41.46 o
  -4   5   1      885.26      867.56     48.41 o
  -3   5   1      583.82      539.75     15.50 o
  -2   5   1      766.68      767.45     12.24 o
  -1   5   1     3315.06     3500.65     59.91 o
   0   5   1     6726.27     3815.20    564.68 o
   1   5   1     6273.13     7131.44    133.73 o
   2   5   1    10126.93    12098.30    170.90 o
   3   5   1        8.24       11.70      2.79 o
   4   5   1     1424.93     1372.05     29.56 o
   5   5   1       94.66       82.38      6.83 o
   6   5   1      300.09      312.31     17.76 o
   7   5   1      977.34     1030.94     39.74 o
   8   5   1       10.65       22.14     21.43 o
   9   5   1        0.92       20.03     28.26 o
  -9   6   1      210.40      191.45     25.98 o
  -8   6   1      129.88      164.23     28.34 o
  -7   6   1      171.90      174.21     16.90 o
  -6   6   1        9.63       20.73      9.42 o
  -5   6   1     1608.45     1563.98     48.70 o
  -4   6   1     1911.05     2005.89     82.73 o
  -3   6   1      432.70      305.12     13.65 o
  -2   6   1     1240.42     1156.60     17.36 o
   0   6   1     4597.32     4914.24    231.87 o
   1   6   1     2872.65     2945.22     74.68 o
   2   6   1     5165.30     5808.19     86.17 o
   3   6   1       21.44       20.98      3.67 o
   4   6   1     2403.01     2612.25     55.05 o
   5   6   1       73.96       80.06      6.64 o
   6   6   1      954.72     1079.08     37.81 o
   7   6   1      195.18      199.25     18.07 o
   8   6   1       30.11       30.42     16.06 o
   9   6   1       32.25       10.37     17.38 o
  -9   7   1      142.77      126.21     25.88 o
  -8   7   1       88.76       76.99     19.46 o
  -7   7   1      356.89      346.51     22.55 o
  -6   7   1       70.85       84.27     11.66 o
  -5   7   1     2231.77     2250.77     84.18 o
  -4   7   1      110.00       97.92      8.18 o
  -3   7   1        0.44       -0.02      3.00 o
  -2   7   1       50.44       40.59      3.01 o
  -1   7   1     7584.75     8671.06    131.75 o
   0   7   1      936.54      864.93     20.08 o
   1   7   1     4392.32     4582.17     77.30 o
   2   7   1    11701.59    13967.04    231.53 o
   3   7   1      174.31      140.92      5.82 o
   4   7   1      536.67      583.46     16.79 o
   5   7   1      307.79      309.09     13.49 o
   6   7   1       12.78       20.91      9.62 o
   7   7   1        0.07        8.55     10.14 o
   8   7   1      139.37      127.52     19.61 o
   9   7   1      127.95      139.82     33.58 o
  -9   8   1       44.56       35.78     23.97 o
  -8   8   1     1003.36     1127.63     89.01 o
  -7   8   1      388.95      401.68     28.04 o
  -6   8   1      811.13      814.00     33.53 o
  -5   8   1     4497.78     4690.98    126.02 o
  -4   8   1      112.58      117.63      9.49 o
  -3   8   1     5366.16     5143.13    129.61 o
  -2   8   1     5417.50     5563.77     97.06 o
  -1   8   1     4215.13     4140.54     64.93 o
   0   8   1       43.88       60.37      2.22 o
   1   8   1     8531.83     9887.25    166.76 o
   2   8   1     2348.19     2305.83     41.22 o
   3   8   1     1248.71     1196.72     29.79 o
   4   8   1        7.27        8.18      2.69 o
   5   8   1     1411.27     1342.45     58.72 o
   6   8   1        8.32       15.70      9.63 o
   7   8   1       80.86       75.19     14.87 o
   8   8   1       39.23       33.75     18.22 o
   9   8   1        5.95       -4.52     19.47 o
  -9   9   1       30.30      -17.89     22.44 o
  -8   9   1      602.23      712.98     49.90 o
  -7   9   1      220.97      254.66     19.65 o
  -6   9   1      665.17      709.94     32.14 o
  -5   9   1      177.50      161.33     14.92 o
  -4   9   1     1376.76     1366.87     47.01 o
  -3   9   1      666.71      703.08     18.98 o
  -2   9   1      174.02      168.21      5.36 o
  -1   9   1     5171.52     5678.40    100.29 o
   0   9   1      555.89      555.93     13.19 o
   1   9   1     1501.59     1458.88     24.11 o
   2   9   1      381.88      328.67      7.52 o
   3   9   1      169.60      192.62      8.93 o
   4   9   1      492.75      509.25     18.85 o
   5   9   1     1235.43     1277.51     39.44 o
   6   9   1        2.54       -2.77      8.74 o
   7   9   1       23.81       16.15      9.48 o
   8   9   1       38.28       62.72     29.49 o
   9   9   1        9.57        8.38     41.58 o
  -9  10   1      143.22      107.80     37.94 o
  -8  10   1       25.02       50.32     24.46 o
  -7  10   1       10.55       15.93     10.84 o
  -6  10   1      491.17      506.12     28.42 o
  -5  10   1     1685.16     1569.06     52.10 o
  -4  10   1     1646.20     1750.05     58.07 o
  -3  10   1    16951.03    21691.17    486.41 o
  -2  10   1     2932.66     2869.56     64.81 o
  -1  10   1      805.08      699.81     13.11 o
   0  10   1      532.78      500.47     13.51 o
   1  10   1     1460.73     1607.59     29.56 o
   2  10   1      164.21      123.37      3.89 o
   3  10   1      728.84      733.43     20.93 o
   4  10   1     4853.96     5228.05    121.47 o
   5  10   1      838.26      812.92     28.45 o
   6  10   1      320.04      360.10     18.15 o
   7  10   1      167.30      180.64     16.92 o
   8  10   1      120.91      155.92     21.56 o
   9  10   1        0.50       -8.05     42.25 o
  -9  11   1      385.25      326.32     46.42 o
  -8  11   1       30.03       33.44     23.27 o
  -7  11   1      287.16      307.55     21.65 o
  -6  11   1      211.92      233.38     17.05 o
  -5  11   1       19.68       50.88     10.82 o
  -4  11   1     1137.57     1142.16     38.83 o
  -3  11   1        4.89        6.49      5.73 o
  -2  11   1      644.58      663.63     16.71 o
  -1  11   1       83.66      118.45      4.90 o
   0  11   1     2727.14     2469.76     54.98 o
   1  11   1      298.01      285.98      7.80 o
   2  11   1     2242.77     2232.52     41.46 o
   3  11   1      720.10      855.11     26.87 o
   4  11   1       32.19       37.58      6.92 o
   5  11   1      133.23       84.59     18.20 o
   6  11   1     1733.64     1903.99     65.92 o
   7  11   1        0.30       14.12     17.22 o
   8  11   1        1.91       11.80     13.64 o
  -9  12   1       55.50       65.86     24.89 o
  -8  12   1      513.88      576.77     48.09 o
  -7  12   1       74.54       91.14     15.56 o
  -6  12   1     2278.25     2451.87     78.69 o
  -5  12   1       14.73       19.36      7.97 o
  -4  12   1      980.53      918.07     28.60 o
  -3  12   1     9867.72    10833.84    288.79 o
  -2  12   1      843.47      995.53     25.93 o
  -1  12   1     5458.27     5630.57    109.60 o
   0  12   1     5188.24     5508.16    135.87 o
   1  12   1       37.23       26.54      1.98 o
   2  12   1     1570.22     1628.97     34.70 o
   3  12   1       39.16       45.52     10.49 o
   4  12   1     2187.20     2405.85     80.55 o
   5  12   1      894.30      805.23     68.01 o
   6  12   1       17.91       24.35      9.98 o
   7  12   1      182.02      234.67     32.83 o
   8  12   1      157.10      149.23     19.38 o
   9  12   1      104.76       39.94     48.33 o
  -9  13   1       13.02       17.48     22.26 o
  -8  13   1        1.87        2.68     14.24 o
  -7  13   1      326.00      318.32     31.74 o
  -6  13   1        0.14       22.77     11.88 o
  -5  13   1       73.53       46.09      9.23 o
  -4  13   1      829.98      917.60     28.01 o
  -3  13   1      141.88      107.50     11.45 o
  -2  13   1    19103.73    25196.57    503.86 o
  -1  13   1     1542.52     1358.23     26.19 o
   0  13   1      367.55      333.11      9.44 o
   1  13   1      347.04      284.99     10.03 o
   2  13   1     1180.13     1219.24     28.08 o
   3  13   1      641.95      671.45     26.75 o
   4  13   1     3066.78     2972.90    105.14 o
   5  13   1     2649.63     2764.66     86.27 o
   6  13   1        3.15       11.20     14.90 o
   7  13   1      753.14      833.28     43.43 o
   8  13   1      492.50      626.67     47.15 o
   9  13   1        2.86        0.67     28.84 o
  -8  14   1      161.78      175.57     24.59 o
  -7  14   1     3644.72     3929.15    198.19 o
  -6  14   1      135.15      120.67     17.68 o
  -5  14   1     1232.27     1295.88     43.46 o
  -4  14   1     1305.34     1325.94     40.17 o
  -3  14   1     2502.92     2354.81     74.17 o
  -2  14   1      972.54     1028.08     26.88 o
  -1  14   1      858.10      799.93     20.29 o
   0  14   1      405.49      311.69     21.44 o
   1  14   1      978.18     1024.65     24.74 o
   2  14   1    13993.21    17683.08    540.04 o
   3  14   1      110.22      157.87      9.37 o
   4  14   1      908.68      873.54     36.22 o
   5  14   1      860.47      813.36     30.84 o
   6  14   1       14.91       21.50     14.74 o
   7  14   1       56.02       62.94     15.94 o
   8  14   1       27.86       43.13     17.72 o
  -8  15   1       15.40       17.16     16.53 o
  -7  15   1      164.87      200.06     25.19 o
  -6  15   1      440.78      388.40     47.03 o
  -5  15   1     1607.63     1594.54     64.56 o
  -4  15   1       90.45       80.33      9.40 o
  -3  15   1     2743.07     2927.68     70.65 o
  -2  15   1     1597.48     1777.35     51.43 o
  -1  15   1     2669.64     2985.48     75.09 o
   0  15   1      505.51      524.50     30.45 o
   1  15   1      917.68      975.17     21.67 o
   2  15   1     3420.87     3707.18    102.41 o
   3  15   1      483.86      516.66     19.63 o
   4  15   1     3633.72     3656.78    134.02 o
   5  15   1      700.55      701.42     30.22 o
   6  15   1      374.43      325.67     28.55 o
   7  15   1      554.02      573.97     30.54 o
   8  15   1       26.96       62.14     18.71 o
  -8  16   1     1051.34     1179.96     60.51 o
  -7  16   1      654.79      746.59     47.77 o
  -6  16   1        0.72       -7.07     10.96 o
  -5  16   1     4626.30     5013.33    131.94 o
  -4  16   1     3228.15     3683.27    141.93 o
  -3  16   1      417.59      529.97     16.04 o
  -2  16   1     1471.23     1325.88     40.75 o
  -1  16   1     5696.97     6085.09    157.37 o
   0  16   1     3003.58     2496.33    307.52 o
   1  16   1      117.34      111.56      4.72 o
   2  16   1     1593.19     1451.38     40.23 o
   3  16   1      165.49      145.58      7.04 o
   4  16   1       56.09       63.19     12.28 o
   5  16   1     1471.87     1436.31     66.50 o
   6  16   1      213.39      234.54     19.54 o
   7  16   1      683.71      786.12     38.67 o
   8  16   1       20.47       43.03     18.37 o
  -8  17   1      249.37      281.55     39.51 o
  -7  17   1      947.38      981.01     58.21 o
  -6  17   1      970.18      954.05     47.78 o
  -5  17   1       16.71       24.82     11.17 o
  -4  17   1      239.25      241.62     15.12 o
  -3  17   1       15.08       19.55      3.20 o
  -2  17   1      845.80      877.50     21.24 o
  -1  17   1     1803.50     1887.15     48.53 o
   0  17   1      945.42      949.75     61.88 o
   1  17   1     3300.59     3500.00     84.91 o
   2  17   1     8403.74     9320.99    281.25 o
   3  17   1      130.33      121.91      7.95 o
   4  17   1       25.25       46.92      8.24 o
   5  17   1      417.53      488.01     29.27 o
   6  17   1       18.50       16.63     10.12 o
   7  17   1     2973.09     3309.09    125.84 o
   8  17   1       52.72       85.88     25.16 o
  -8  18   1        3.74        0.82     18.35 o
  -7  18   1      200.19      240.85     24.62 o
  -6  18   1        6.02        6.74     13.08 o
  -5  18   1      285.48      337.28     18.20 o
  -4  18   1       92.43       93.02     14.90 o
  -3  18   1        8.66        5.00      2.99 o
  -2  18   1     3149.03     3318.88     85.34 o
  -1  18   1      313.42      460.61     14.22 o
   0  18   1     1362.05     1371.81     84.17 o
   1  18   1     6351.33     6834.79    193.05 o
   2  18   1      574.24      592.25     20.90 o
   3  18   1      856.77      794.57     24.95 o
   4  18   1      216.60      174.69     13.06 o
   5  18   1        1.74       -1.45     12.24 o
   6  18   1      608.48      563.09     28.40 o
   7  18   1      233.25      270.74     34.01 o
   8  18   1      664.60      743.33     63.41 o
  -8  19   1      294.69      268.59     27.48 o
  -7  19   1        0.91       -2.73     14.67 o
  -6  19   1      802.54      772.27     57.82 o
  -5  19   1      757.55      752.95     33.72 o
  -4  19   1      192.89      217.89     14.32 o
  -3  19   1     1676.55     1707.27     46.36 o
  -2  19   1      550.34      590.44     21.26 o
  -1  19   1     1888.78     1888.93     52.19 o
   0  19   1      678.50      596.96     32.60 o
   1  19   1      105.94       58.64      6.57 o
   2  19   1      507.26      438.49     15.50 o
   3  19   1      343.26      376.21     14.22 o
   4  19   1     1893.35     1929.24    146.53 o
   5  19   1     4411.11     4831.16    163.84 o
   6  19   1      487.70      470.52     23.55 o
   7  19   1      269.61      248.90     40.00 o
   8  19   1      100.24       88.36     20.24 o
  -8  20   1        0.01        0.48     16.42 o
  -7  20   1        1.05       -4.78     16.66 o
  -6  20   1      703.52      668.93     47.26 o
  -5  20   1        6.45       22.71     10.17 o
  -4  20   1     1094.88     1070.81     41.25 o
  -3  20   1     1246.36     1385.75     44.33 o
  -2  20   1     1118.97     1176.44     31.06 o
  -1  20   1      362.74      362.61     12.04 o
   0  20   1     1460.27     1538.43     54.93 o
   1  20   1     4313.83     4537.60    167.30 o
   2  20   1      305.61      320.36     16.10 o
   3  20   1      665.82      697.20     20.92 o
   4  20   1       10.70        9.27      9.85 o
   5  20   1      275.25      245.31     33.64 o
   6  20   1        1.46        9.05     12.35 o
   7  20   1       54.78       45.63     27.84 o
   8  20   1      165.46       52.72     35.93 o
  -8  21   1      102.21      107.92     22.49 o
  -7  21   1      368.99      365.81     28.75 o
  -6  21   1      234.08      226.54     53.11 o
  -5  21   1      740.42      706.97     31.56 o
  -4  21   1       12.46       31.57      9.35 o
  -3  21   1        2.98       17.07      4.73 o
  -2  21   1        2.40        8.38      4.85 o
  -1  21   1     4619.86     4911.58    130.06 o
   0  21   1     7741.38     8845.31    404.39 o
   1  21   1      923.80      941.68     30.43 o
   2  21   1      388.88      276.65     17.72 o
   3  21   1     2900.75     2980.66     84.37 o
   4  21   1     3588.39     3729.83    145.94 o
   5  21   1      126.88      110.09     15.82 o
   6  21   1      269.76      254.37     21.67 o
   7  21   1     1093.45     1266.14     75.53 o
  -8  22   1       46.63       39.28     23.01 o
  -7  22   1       46.75       64.07     29.18 o
  -6  22   1       74.47       74.06     18.12 o
  -5  22   1      680.87      609.86     35.69 o
  -4  22   1      418.41      411.80     24.06 o
  -3  22   1      279.41      295.03     12.40 o
  -2  22   1      536.27      553.29     25.47 o
  -1  22   1       20.92       24.50      6.76 o
   0  22   1     1709.77     1823.60     84.77 o
   1  22   1        1.80        1.04      2.51 o
   2  22   1      202.27      195.78     10.96 o
   3  22   1      402.39      356.38     16.42 o
   4  22   1        0.55        8.42      8.35 o
   5  22   1      309.48      275.31     21.59 o
   6  22   1       50.57      106.35     26.84 o
   7  22   1        1.37        3.33     17.61 o
  -8  23   1       21.57       18.78     27.84 o
  -7  23   1       59.42       50.99     22.81 o
  -6  23   1      105.64       50.68     19.13 o
  -5  23   1       81.04       98.96     30.20 o
  -4  23   1      121.70      150.62     13.08 o
  -3  23   1        4.99        0.05      4.77 o
  -2  23   1     1420.34     1464.48     40.09 o
  -1  23   1       99.41      123.69      9.60 o
   0  23   1      239.52      249.73     16.83 o
   1  23   1       25.93       25.67      2.75 o
   2  23   1     1720.55     1581.87     53.82 o
   3  23   1      168.88      156.09     16.47 o
   4  23   1       18.68       19.64      7.93 o
   5  23   1        2.64       11.67      9.23 o
   6  23   1       49.89       45.31     15.98 o
   7  23   1      318.57      335.10     40.86 o
   8  23   1       46.31        8.20     29.35 o
  -8  24   1       96.20      107.53     24.51 o
  -7  24   1      601.47      676.29     61.36 o
  -6  24   1      637.54      638.84     37.55 o
  -5  24   1      392.30      393.49     33.34 o
  -4  24   1      242.50      254.02     13.85 o
  -3  24   1      845.32      842.07     27.21 o
  -2  24   1       19.10       22.77      5.94 o
  -1  24   1        0.26       -3.21      5.56 o
   0  24   1     2546.33     2601.98    146.85 o
   1  24   1        3.88        3.53      5.20 o
   2  24   1       11.35       16.57      5.86 o
   3  24   1     1300.61     1207.96     41.05 o
   4  24   1        5.41        8.54      7.20 o
   5  24   1      193.70      178.61     19.94 o
   6  24   1        0.99        8.09     12.27 o
   7  24   1      161.56      205.54     24.83 o
   8  24   1       88.04       34.66     19.75 o
  -8  25   1        0.01      -14.75     28.84 o
  -7  25   1        4.42       -6.95     16.95 o
  -6  25   1       96.12      124.17     19.55 o
  -5  25   1       35.11       23.38     16.10 o
  -4  25   1       51.98       45.54      9.25 o
  -3  25   1      656.52      677.21     26.47 o
  -2  25   1      601.98      560.10     22.63 o
  -1  25   1     1562.10     1421.04     62.88 o
   0  25   1      298.40      259.31     17.17 o
   1  25   1       77.40       66.88      8.56 o
   2  25   1     2595.33     2625.13    126.24 o
   3  25   1      239.33      234.74     19.90 o
   4  25   1      134.40      135.39     13.88 o
   5  25   1      729.51      728.00     32.77 o
   6  25   1     1026.30     1150.64     70.91 o
   7  25   1      478.88      638.66     57.92 o
  -7  26   1      590.49      628.41     95.22 o
  -6  26   1       37.86       27.00     18.97 o
  -5  26   1      232.60      300.90     32.60 o
  -4  26   1       22.07       18.93      8.24 o
  -3  26   1     1744.00     1712.17     57.74 o
  -2  26   1     1555.45     1596.88     59.36 o
  -1  26   1      223.73      187.69     14.84 o
   0  26   1      983.93      902.81     47.59 o
   1  26   1        0.17        4.84      6.12 o
   2  26   1     1750.09     1900.79     59.24 o
   3  26   1      696.90      588.82     22.34 o
   4  26   1       68.84       73.83      9.61 o
   5  26   1        2.49       -7.55      7.55 o
   6  26   1      228.38      192.27     29.74 o
   7  26   1       15.48       -6.84     15.28 o
  -7  27   1       98.82       47.24     25.82 o
  -6  27   1      112.02      105.06     29.20 o
  -5  27   1       30.73       35.68     12.36 o
  -4  27   1        0.11       -1.68     11.23 o
  -3  27   1       34.15       28.57      6.62 o
  -2  27   1      308.50      328.91     20.45 o
  -1  27   1      472.40      424.47     30.37 o
   0  27   1     2029.84     1864.39    110.22 o
   1  27   1      104.05      104.27      8.62 o
   2  27   1      127.43      105.98     11.12 o
   3  27   1      428.53      429.24     18.00 o
   4  27   1      126.39      141.36     16.82 o
   5  27   1      548.18      519.44     28.18 o
   6  27   1       11.23      -12.72     14.58 o
   7  27   1       22.12       15.36     18.72 o
  -7  28   1       77.56       40.83     33.72 o
  -6  28   1       26.02       36.84     18.45 o
  -5  28   1      612.70      627.27     35.40 o
  -4  28   1       66.72       59.56     12.75 o
  -3  28   1      110.46      114.45     18.13 o
  -2  28   1      141.77      140.95     18.81 o
  -1  28   1      874.83      893.83     56.29 o
   0  28   1       54.24       51.00      8.72 o
   1  28   1      116.98      122.58     18.13 o
   2  28   1      926.15      854.11     56.79 o
   3  28   1      401.46      354.46     19.16 o
   4  28   1      119.04      110.06     11.00 o
   5  28   1       82.56       64.58     11.17 o
   6  28   1       29.62       25.63     12.59 o
   7  28   1       30.18       35.83     19.87 o
  -7  29   1       38.73      -13.75     34.21 o
  -6  29   1        0.09      -11.33     11.33 o
  -5  29   1     1147.63     1190.41     52.31 o
  -4  29   1       14.08        0.74     13.75 o
  -3  29   1      152.40      116.34     13.88 o
  -2  29   1       22.19       34.23      8.70 o
  -1  29   1       37.74       42.73     13.92 o
   1  29   1     1143.41     1231.44     80.94 o
   2  29   1      224.40      199.21     16.70 o
   3  29   1       55.49       70.20      8.69 o
   4  29   1      209.60      197.27     15.83 o
   5  29   1      200.02      186.91     16.16 o
   6  29   1      110.51      116.81     37.59 o
   7  29   1       15.03       18.35     22.81 o
  -7  30   1      227.84      122.72     57.95 o
  -6  30   1      267.14      311.55     31.24 o
  -5  30   1      955.54     1084.72     49.54 o
  -4  30   1      837.50      937.70     48.92 o
  -3  30   1     1879.47     2033.26     94.35 o
  -2  30   1      339.08      350.60     27.77 o
  -1  30   1      100.90      105.58     17.46 o
   1  30   1     1809.91     1892.97    109.64 o
   2  30   1     1415.68     1383.60     89.81 o
   3  30   1     1531.98     1553.52     74.00 o
   4  30   1       57.71       96.99     14.83 o
   6  30   1       32.90        0.34     24.82 o
   7  30   1       18.52       52.33     36.82 o
  -7  31   1      138.73      119.26     26.89 o
  -6  31   1        0.60       20.15     18.50 o
  -5  31   1        2.08       19.69     14.05 o
  -4  31   1      318.35      278.75     17.36 o
  -3  31   1     1613.66     1418.57    137.99 o
  -2  31   1      696.33      682.84     52.45 o
  -1  31   1     3865.54     2306.54    218.95 o
   0  31   1      753.83      843.44     66.65 o
   1  31   1        7.40       13.08     10.73 o
   2  31   1      841.58      839.62     37.11 o
   3  31   1      273.08      306.56     22.02 o
   4  31   1       37.24       39.81     12.99 o
   5  31   1      117.92      170.86     43.97 o
   6  31   1      108.42       25.76     22.76 o
   7  31   1        4.74       16.89     14.87 o
  -6  32   1       32.18       38.20     15.92 o
  -5  32   1       63.08       38.34     15.77 o
  -4  32   1       46.27       36.49     12.59 o
  -3  32   1      928.01     1074.97     51.23 o
  -2  32   1      580.84      543.24     24.04 o
  -1  32   1     1826.67     1969.79     78.99 o
   0  32   1      484.67      542.21     49.90 o
   1  32   1      124.60      100.70     17.34 o
   2  32   1      135.47      119.22     11.00 o
   3  32   1      275.29      269.35     20.59 o
   4  32   1     1055.50     1110.72     59.75 o
   5  32   1       36.13       67.45     29.52 o
   6  32   1       35.37       46.62     33.54 o
  -6  33   1       60.14       40.65     18.72 o
  -5  33   1      114.57      122.03     21.11 o
  -4  33   1      126.71       60.77     26.19 o
  -3  33   1      128.73      141.01     14.29 o
  -2  33   1     1788.79     1796.94    106.10 o
  -1  33   1        2.45       15.74     10.60 o
   0  33   1      924.31      987.22     87.58 o
   1  33   1       61.91       56.13     11.91 o
   2  33   1      621.66      656.65     30.35 o
   3  33   1      561.45      678.79    116.69 o
   4  33   1      206.26      186.37     28.73 o
   5  33   1       93.95      142.08     19.99 o
   6  33   1        4.39        7.91     18.12 o
  -6  34   1       12.25       20.44     24.84 o
  -5  34   1      134.41      174.02     22.30 o
  -4  34   1        8.23       -8.68     13.19 o
  -3  34   1      455.12      363.36     41.63 o
  -2  34   1      551.38      522.37     31.15 o
  -1  34   1     2549.23     2689.18    276.49 o
   0  34   1      610.46      641.70     54.68 o
   1  34   1      651.80      640.99     30.61 o
   2  34   1       76.60      103.88     14.29 o
   3  34   1      284.14      285.84     38.34 o
   4  34   1        2.53       -2.29     13.03 o
   5  34   1      142.77      171.72     27.70 o
   6  34   1       85.98       94.56     23.95 o
  -6  35   1      254.93      321.92     62.17 o
  -5  35   1      127.08      145.27     16.77 o
  -4  35   1      850.88      958.58     47.00 o
  -3  35   1        7.48        5.66     10.38 o
  -2  35   1       73.77       46.03      9.29 o
  -1  35   1     1653.66     1859.72     64.96 o
   0  35   1       27.57       41.90      8.10 o
   1  35   1        1.68       12.09      9.48 o
   2  35   1     1646.12     1522.99    126.72 o
   3  35   1        2.16        1.14      9.08 o
   4  35   1      418.84      368.96     33.33 o
   5  35   1      150.61      108.37     20.79 o
   6  35   1       87.93      118.29     26.46 o
  -6  36   1       26.03       52.12     21.60 o
  -5  36   1       87.78       94.81     26.20 o
  -4  36   1      480.79      396.15     29.59 o
  -3  36   1       89.11       75.32     15.19 o
  -2  36   1        1.73        3.40      8.24 o
  -1  36   1       94.76      101.62     11.62 o
   0  36   1        1.49       -2.37      8.59 o
   1  36   1      135.26      110.84     14.65 o
   2  36   1       96.63      126.81     31.38 o
   3  36   1     1571.84     1737.10     70.49 o
   4  36   1      570.41      660.83     92.03 o
   5  36   1      381.96      220.37     56.86 o
   6  36   1      205.95      164.90     22.27 o
  -5  37   1      131.57      149.67     29.54 o
  -4  37   1      326.14      390.12     36.86 o
  -3  37   1     1015.84     1187.39     57.64 o
  -2  37   1       16.67       28.23      8.39 o
  -1  37   1       10.51       27.38     12.67 o
   0  37   1       15.54       13.38      8.16 o
   1  37   1      298.27      304.98     23.37 o
   2  37   1      598.38      699.24     29.25 o
   3  37   1     1002.04     1137.30     53.23 o
   4  37   1      376.23      502.52     47.23 o
   5  37   1        4.66      -18.60     20.19 o
  -5  38   1       87.22       83.63     25.39 o
  -4  38   1      415.72      546.00     59.48 o
  -3  38   1     1884.52     2393.83    121.48 o
  -2  38   1      279.58      309.00     21.44 o
  -1  38   1       10.71       20.42      8.82 o
   0  38   1       13.12        9.94     11.05 o
   1  38   1       83.70      123.42     12.22 o
   2  38   1        7.80       19.05     17.57 o
   3  38   1      149.26      174.38     21.09 o
   4  38   1      361.20      467.79     44.12 o
   5  38   1      273.26      341.80     29.45 o
  -5  39   1      133.25      104.55     20.89 o
  -4  39   1        0.99       13.52     27.37 o
  -3  39   1       18.85       14.12     13.19 o
  -2  39   1      131.89      103.09     14.06 o
  -1  39   1       82.03       76.61     10.02 o
   0  39   1      116.12      137.19     13.73 o
   1  39   1       27.16       17.98     10.13 o
   2  39   1     1791.81     1942.37     78.70 o
   3  39   1       23.69       -0.50     16.36 o
   4  39   1      186.20      251.64     25.59 o
   5  39   1      410.58      419.02     43.72 o
  -5  40   1       18.98       22.58     17.56 o
  -4  40   1       12.44       41.81     21.80 o
  -3  40   1      136.42      103.65     20.39 o
  -2  40   1       53.00       47.87     12.36 o
  -1  40   1      134.81      143.44     19.42 o
   0  40   1        0.21       11.73      8.69 o
   1  40   1       99.60      103.38     10.96 o
   2  40   1       51.86       48.30     12.50 o
   3  40   1        0.56       -9.64     16.42 o
   4  40   1        0.27       22.29     18.04 o
   5  40   1       34.87        4.42     20.41 o
  -4  41   1      160.38      161.77     29.88 o
  -3  41   1       82.48      139.79     25.49 o
  -2  41   1        0.76      -11.62     12.56 o
  -1  41   1       80.16       74.85     14.69 o
   0  41   1      207.08      190.11     14.79 o
   1  41   1        9.97       10.32     14.24 o
   2  41   1       71.03       76.93     18.09 o
   3  41   1       15.99       29.95     16.61 o
   4  41   1      602.61      570.93     94.39 o
  -4  42   1       30.49       19.54     24.82 o
  -3  42   1      934.41     1170.25    100.74 o
  -2  42   1      179.09      150.37     37.78 o
  -1  42   1       13.01        1.41     15.62 o
   0  42   1      173.26      192.69     15.48 o
   1  42   1      233.38      233.47     17.60 o
   2  42   1      152.51      129.30     23.74 o
   3  42   1       62.26       50.52     19.64 o
   4  42   1      265.92      270.52     26.43 o
  -4  43   1        3.40       -1.65     23.18 o
  -3  43   1      307.93      332.31     72.79 o
  -2  43   1      162.98      115.04     27.37 o
  -1  43   1       98.36       89.94     15.67 o
   0  43   1       77.99       56.80     15.93 o
   1  43   1       61.24       74.11     11.92 o
   2  43   1      100.99      131.27     20.29 o
   3  43   1      687.67      792.58     48.99 o
   4  43   1      294.42      390.03     35.07 o
  -3  44   1        0.06      -15.76     34.20 o
  -2  44   1      284.26      274.03     29.50 o
  -1  44   1      202.95      184.84     20.68 o
   0  44   1        5.92        6.07     12.25 o
   1  44   1        0.67      -10.73     12.34 o
   2  44   1       24.78       -6.20     19.80 o
   3  44   1       84.30       93.10     23.67 o
  -3  45   1       67.54       58.73     30.09 o
  -2  45   1      141.70      144.12     24.90 o
  -1  45   1       17.89       36.40     16.30 o
   0  45   1      468.73      401.15     26.09 o
   1  45   1        0.77        5.71     23.00 o
   2  45   1      137.61       87.33     23.43 o
   3  45   1       32.72       67.17     21.83 o
  -2  46   1       28.32       11.77     17.65 o
  -1  46   1      588.39      621.44     54.34 o
   0  46   1      256.10      237.74     21.03 o
   1  46   1       22.07       34.57     14.83 o
   2  46   1       34.73       13.16     18.99 o
  -1  47   1      111.81      112.98     19.48 o
   0  47   1       76.44       41.99     16.40 o
   1  47   1       75.18       41.79     17.43 o
  -9   0   2      210.96      285.53     65.50 o
  -8   0   2      130.11      222.81     34.53 o
  -7   0   2        0.96       16.37     17.94 o
  -6   0   2      606.70      545.34     38.92 o
  -5   0   2     2144.73     2249.57     96.52 o
  -4   0   2      279.42      379.44     30.15 o
  -3   0   2     4958.36     4704.93    197.44 o
  -2   0   2    10537.21    12872.31    226.61 o
  -1   0   2    25492.11    43175.40   1014.80 o
   0   0   2     1221.53      641.35     87.64 o
   1   0   2    35937.37     3326.24   2127.85 o
   2   0   2     4513.78     4919.45     97.95 o
   3   0   2     5361.07     5813.97    145.30 o
   4   0   2      884.22      860.85     28.36 o
   5   0   2      106.81      130.19      9.82 o
   6   0   2     2503.35     2714.18    100.88 o
   7   0   2      517.36      565.56     38.12 o
   8   0   2      435.79      509.39     61.95 o
   9   0   2       22.45       72.10     56.01 o
  -9   1   2      790.24      793.16     37.18 o
  -8   1   2      334.06      286.33     24.35 o
  -7   1   2      129.80      143.92     18.46 o
  -6   1   2       36.86       53.63     13.02 o
  -5   1   2      503.05      530.02     22.96 o
  -4   1   2       42.18       46.92     10.38 o
  -3   1   2      410.53      412.66     10.97 o
  -2   1   2     5431.67     5925.07     80.90 o
  -1   1   2     6720.07     8274.25    134.47 o
   0   1   2       62.22       24.19      3.34 o
   1   1   2     2041.71     2253.54     59.14 o
   2   1   2     7216.12     8355.84    125.23 o
   3   1   2      619.80      686.81     16.35 o
   4   1   2       45.98       92.77      5.21 o
   5   1   2      113.18      143.04      7.27 o
   6   1   2       48.08       63.38      7.89 o
   7   1   2        4.75       25.43     12.95 o
   8   1   2      319.95      341.22     54.48 o
   9   1   2       48.29       76.54     26.32 o
  -9   2   2       34.86       22.06     18.68 o
  -8   2   2       88.57      103.85     16.82 o
  -7   2   2      381.64      360.12     22.41 o
  -6   2   2      771.92      755.84     30.16 o
  -5   2   2        0.25       19.69     10.62 o
  -4   2   2     2527.17     2616.78     80.18 o
  -3   2   2     1225.91     1109.77     25.62 o
  -2   2   2     5970.24     6420.23     89.56 o
  -1   2   2    28765.25    50719.81    861.66 o
   0   2   2       13.43       -1.29      1.29 o
   1   2   2    41669.93     9611.95   1031.48 o
   2   2   2     9401.44    11400.08    166.90 o
   3   2   2      859.25      875.91     17.05 o
   4   2   2     1211.43     1388.84     29.62 o
   5   2   2      714.88      817.85     23.44 o
   6   2   2      706.13      673.60     22.40 o
   7   2   2       74.69       78.73     13.19 o
   8   2   2        6.07        4.52     13.75 o
   9   2   2       44.38       69.97     23.12 o
  -9   3   2       84.14       69.60     23.81 o
  -8   3   2        1.24      -14.23     14.23 o
  -7   3   2       21.72       28.56     14.31 o
  -6   3   2      132.80      175.68     15.99 o
  -5   3   2      627.88      635.99     25.78 o
  -4   3   2     2506.31     2561.78     79.51 o
  -3   3   2     1585.97     1671.09     36.24 o
  -2   3   2     1815.53     1813.29     28.69 o
  -1   3   2        6.81       24.29      7.94 o
   0   3   2     9452.17    12209.97    280.40 o
   1   3   2     8783.34    10011.52    305.48 o
   2   3   2     2613.88     2579.96     42.63 o
   3   3   2     3834.73     4192.56     73.10 o
   4   3   2     1180.53     1195.29     25.46 o
   5   3   2      140.01      161.13     10.27 o
   6   3   2      117.58      134.04     15.07 o
   7   3   2       16.90       20.17     11.23 o
   8   3   2      339.49      362.94     34.48 o
   9   3   2      486.59      469.62     82.32 o
  -9   4   2       60.87       60.33     21.75 o
  -8   4   2      322.37      321.30     23.48 o
  -7   4   2        6.71       10.17     13.19 o
  -6   4   2       64.18       81.07     13.25 o
  -5   4   2     3823.59     4293.77    130.31 o
  -4   4   2     6997.74     7573.92    188.18 o
  -3   4   2     4728.65     5204.17     95.03 o
  -2   4   2     8613.39    10064.43    161.02 o
  -1   4   2    48280.45    35851.93   2541.29 o
   0   4   2        8.47        7.40      1.29 o
   1   4   2    63813.09     8644.78    766.79 o
   3   4   2    13863.97    17689.49    320.22 o
   4   4   2     2589.76     2792.01     63.26 o
   5   4   2     1169.95     1293.66     31.55 o
   6   4   2      170.68      159.68     11.10 o
   7   4   2       40.59       67.62     17.67 o
   8   4   2       32.05       25.57     21.47 o
   9   4   2      238.01      299.80     36.79 o
  -9   5   2        0.58        3.56     25.27 o
  -8   5   2      654.70      593.83     32.49 o
  -7   5   2        0.10       25.61     14.60 o
  -6   5   2      898.22      874.77     45.88 o
  -5   5   2       26.20       27.62     10.30 o
  -4   5   2     5925.60     5886.23    203.54 o
  -3   5   2      176.41      236.20      8.08 o
  -2   5   2    29500.30    46307.95    885.51 o
  -1   5   2    79191.98    72415.79   4535.04 o
   0   5   2     7334.53     8450.11    161.69 o
   1   5   2    40674.56    22161.06   1837.95 o
   2   5   2    45864.73    14471.01   1186.83 o
   3   5   2     1679.52     1692.66     32.13 o
   4   5   2      573.09      626.05     16.32 o
   5   5   2     1731.46     1822.27     38.28 o
   6   5   2      190.19      196.81     12.92 o
   7   5   2      684.92      680.05     36.58 o
   8   5   2       97.99      106.98     30.70 o
   9   5   2        0.45      -18.11     42.58 o
  -9   6   2      200.99      198.81     36.61 o
  -8   6   2      201.92      221.76     24.63 o
  -7   6   2      269.47      260.31     22.96 o
  -6   6   2      828.94      838.66     33.15 o
  -5   6   2       68.59       70.68     10.01 o
  -4   6   2       78.83       75.47      6.91 o
  -3   6   2      530.46      427.10     10.34 o
  -2   6   2     1495.49     1466.20     26.94 o
  -1   6   2      262.67      268.76      6.01 o
   0   6   2     1286.07     1238.20     24.68 o
   1   6   2     2875.46     2745.84     50.95 o
   2   6   2      281.19      253.88      6.91 o
   3   6   2       51.40       53.34      3.71 o
   4   6   2     3411.34     3444.97     79.11 o
   5   6   2      152.95      143.00      7.33 o
   6   6   2     1373.23     1626.02     58.34 o
   7   6   2       14.18       30.87     16.04 o
   8   6   2       77.01       43.30     18.36 o
   9   6   2      261.55      294.38     53.43 o
  -9   7   2      167.62      149.15     34.61 o
  -8   7   2      459.03      420.49     32.78 o
  -7   7   2      140.83      142.53     18.95 o
  -6   7   2     1131.98     1213.92     58.70 o
  -5   7   2      547.68      554.60     23.99 o
  -4   7   2      104.58       96.56      6.71 o
  -3   7   2     1400.60     1230.74     32.55 o
  -2   7   2       73.21       73.47      3.45 o
  -1   7   2     5864.67     6442.85    114.52 o
   0   7   2     7979.15     9169.09    160.48 o
   1   7   2     5715.05     6454.71    112.17 o
   2   7   2     6662.51     7256.09    127.11 o
   3   7   2      128.75      127.01      6.00 o
   4   7   2    10815.12    11953.41    296.38 o
   5   7   2      905.37      869.61     27.21 o
   6   7   2      266.16      248.77     16.77 o
   7   7   2      108.47      158.77     23.23 o
   8   7   2       31.43       34.98     16.62 o
   9   7   2        1.25      -10.06     28.84 o
  -9   8   2       31.34       39.68     24.07 o
  -8   8   2      103.90      125.02     25.91 o
  -7   8   2       62.75       89.96     18.19 o
  -6   8   2      157.23      168.65     16.41 o
  -5   8   2      395.22      349.32     20.52 o
  -4   8   2     3717.11     3826.85    180.26 o
  -3   8   2     3435.88     3449.72     76.67 o
  -2   8   2      986.45      985.89     18.97 o
  -1   8   2     1062.05     1086.26     20.16 o
   0   8   2      806.46      786.88     15.00 o
   1   8   2       85.39       80.35      3.58 o
   2   8   2        1.94        3.25      1.86 o
   3   8   2     4980.44     5491.29    102.07 o
   4   8   2     5829.65     6416.10    141.02 o
   5   8   2     1764.81     1729.46     48.44 o
   6   8   2      245.04      249.45     22.32 o
   7   8   2       11.57       33.59      9.90 o
   8   8   2      128.20       69.97     55.73 o
   9   8   2       11.12       17.77     39.57 o
  -9   9   2       61.44       29.15     26.33 o
  -8   9   2      141.61      139.61     37.44 o
  -7   9   2      251.70      315.84     25.02 o
  -6   9   2      853.29      769.24     40.88 o
  -5   9   2     1021.14      905.29     40.14 o
  -4   9   2      545.99      579.62     24.79 o
  -3   9   2    10412.21    11300.56    265.01 o
  -2   9   2     4810.53     4971.27     90.23 o
  -1   9   2     1747.39     1632.20     27.20 o
   0   9   2    14055.64    18423.99    416.90 o
   1   9   2      148.95      139.07      3.52 o
   2   9   2      131.97      151.14      4.56 o
   3   9   2     4683.97     4958.76     99.09 o
   4   9   2    13740.59    15960.74    479.55 o
   5   9   2      338.80      350.98     16.96 o
   6   9   2      726.19      696.84     31.64 o
   7   9   2      289.74      281.81     19.50 o
   8   9   2        1.50      -13.68     15.37 o
  -9  10   2        4.14       21.21     23.47 o
  -8  10   2      542.67      504.73     60.49 o
  -7  10   2      201.91      148.02     19.56 o
  -6  10   2       21.39       32.88     11.13 o
  -5  10   2       76.77       68.50     18.76 o
  -4  10   2      215.94      246.01     12.93 o
  -3  10   2        0.16        4.95      3.20 o
  -2  10   2     7260.80     8210.34    148.03 o
  -1  10   2      245.08      226.93      6.04 o
   0  10   2       50.25       50.50      2.70 o
   1  10   2     1834.67     1726.94     33.88 o
   2  10   2     1073.22     1151.55     22.98 o
   3  10   2        2.40        2.76      2.25 o
   4  10   2      126.27      100.21      9.88 o
   5  10   2       27.68       42.81      8.13 o
   6  10   2       50.88       79.35     13.87 o
   7  10   2      654.62      677.18     34.00 o
   8  10   2       62.10       64.05     17.99 o
  -9  11   2       18.42        7.42     19.95 o
  -8  11   2      176.97      200.00     30.75 o
  -7  11   2       51.08       33.84     22.15 o
  -6  11   2       32.57       26.80     11.18 o
  -5  11   2      293.93      252.41     28.08 o
  -4  11   2     4909.82     4950.99    116.04 o
  -3  11   2     1638.46     1502.22     37.30 o
  -2  11   2       66.31       41.89      3.51 o
  -1  11   2    18917.26    24783.44    527.40 o
   0  11   2    15999.19    20221.84    551.51 o
   1  11   2    11936.15    13658.02    296.07 o
   2  11   2     5041.90     5140.93    105.06 o
   3  11   2      120.35      107.31      4.21 o
   4  11   2     1727.35     1873.46     61.96 o
   5  11   2      308.01      322.93     16.13 o
   6  11   2     1540.10     1649.84     82.23 o
   7  11   2     1093.35     1064.24     95.60 o
   8  11   2        0.50        9.08     18.35 o
   9  11   2       51.85       78.16     45.96 o
  -9  12   2       23.17       11.60     17.55 o
  -8  12   2       13.67       -0.09     23.68 o
  -7  12   2       25.13       16.67     16.26 o
  -6  12   2      296.51      306.94     19.17 o
  -5  12   2       20.95       16.47      9.81 o
  -4  12   2      110.43       96.31      6.55 o
  -3  12   2     2040.94     2003.03     51.08 o
  -2  12   2      691.09      676.70     16.13 o
  -1  12   2      156.82      134.79      5.28 o
   0  12   2      524.46      550.92     14.71 o
   1  12   2     1054.32     1039.12     20.71 o
   2  12   2      441.30      385.33      9.69 o
   3  12   2      834.59      818.48     20.19 o
   4  12   2       39.67       50.54      6.01 o
   5  12   2      315.17      295.33     17.20 o
   6  12   2      280.20      311.34     22.27 o
   7  12   2        9.37        9.98     11.98 o
   8  12   2      312.77      271.35     25.20 o
  -8  13   2       30.90       12.85     23.81 o
  -7  13   2      255.75      218.29     22.47 o
  -6  13   2      834.45      787.38     47.22 o
  -5  13   2      764.66      705.44     28.89 o
  -4  13   2     2731.11     2714.81     65.93 o
  -3  13   2     1781.12     1696.79     42.75 o
  -2  13   2      630.45      496.03     13.41 o
  -1  13   2     3112.81     3068.87     68.25 o
   0  13   2      591.39      622.61     15.76 o
   1  13   2     1154.60     1001.57     20.91 o
   2  13   2     6950.27     6975.53    142.98 o
   3  13   2      646.68      620.54     31.65 o
   4  13   2     2144.45     1961.75     62.16 o
   5  13   2      120.19      105.05     11.81 o
   6  13   2       96.69       94.40     16.76 o
   7  13   2      117.37       94.21     21.24 o
  -8  14   2       36.13       26.38     40.25 o
  -7  14   2        5.96        5.88     19.88 o
  -6  14   2        2.38       11.59     11.49 o
  -5  14   2     1154.63     1203.56     46.69 o
  -4  14   2       56.16       45.77      3.57 o
  -3  14   2        4.34        3.72      3.47 o
  -2  14   2      341.61      308.44     10.29 o
  -1  14   2        2.61       -1.70      3.48 o
   0  14   2      365.33      340.25     10.60 o
   1  14   2        9.71        4.33      1.64 o
   2  14   2     1623.96     1639.82     32.89 o
   3  14   2       18.58       26.27      6.38 o
   4  14   2      942.44      971.31     32.95 o
   5  14   2      373.02      386.27     21.15 o
   6  14   2      182.38      234.24     21.06 o
   7  14   2        2.19      -13.73     13.73 o
   8  14   2       90.12      123.26     36.91 o
  -8  15   2      153.36      189.71     36.60 o
  -7  15   2       83.73       97.41     27.18 o
  -6  15   2      246.58      286.82     20.12 o
  -5  15   2     3239.29     3402.07    115.28 o
  -4  15   2        5.49        4.89      5.02 o
  -3  15   2      291.51      291.29     14.14 o
  -2  15   2       10.97       10.21      3.52 o
  -1  15   2     2129.40     2121.61     57.65 o
   0  15   2      609.80      565.27     20.16 o
   1  15   2      951.25     1024.48     25.54 o
   2  15   2       13.05       11.20      2.35 o
   3  15   2       50.92       38.78      4.32 o
   4  15   2      737.01      720.98     24.57 o
   5  15   2       90.41       67.13     10.39 o
   6  15   2     6713.68     7646.06    508.83 o
   7  15   2       89.81       60.64     14.13 o
   8  15   2       25.90       13.22     20.67 o
  -8  16   2      120.25       99.36     38.94 o
  -7  16   2      201.21      203.34     27.69 o
  -6  16   2      312.48      292.33     22.48 o
  -5  16   2     1762.11     1818.69     64.43 o
  -4  16   2     1328.30     1424.95     43.57 o
  -3  16   2      143.61      167.21     12.99 o
  -2  16   2     1682.21     1878.25     69.65 o
  -1  16   2      234.64      236.79      9.49 o
   0  16   2       13.34        8.96      3.14 o
   1  16   2       75.31       59.34      4.43 o
   2  16   2     1393.60     1469.42     37.49 o
   3  16   2      157.64      160.89      8.64 o
   4  16   2     3285.18     2950.77    345.12 o
   5  16   2      819.77      834.09     39.32 o
   6  16   2      120.24      149.38     16.86 o
   7  16   2        6.11        2.74     19.62 o
   8  16   2        4.94        3.47     21.07 o
  -8  17   2       43.68       75.14     41.59 o
  -7  17   2        7.05        9.39     15.38 o
  -6  17   2     1966.46     2069.88     92.56 o
  -5  17   2     1563.22     1504.89     58.81 o
  -4  17   2       48.97       44.38      8.07 o
  -3  17   2     2945.69     3012.45     93.57 o
  -2  17   2      203.41      230.92     10.01 o
  -1  17   2     1744.19     1596.57     52.62 o
   0  17   2      428.55      341.09     12.21 o
   1  17   2     1686.51     1442.94     57.84 o
   2  17   2      151.75      153.01      7.49 o
   3  17   2      113.66       96.35      6.67 o
   4  17   2       37.51       37.94     16.10 o
   5  17   2      754.36      865.18     45.87 o
   6  17   2       36.77       53.02     14.34 o
   7  17   2       78.37      105.30     18.15 o
   8  17   2        0.54       -7.04     34.20 o
  -8  18   2      261.34      298.44     37.64 o
  -7  18   2      276.36      330.14     47.74 o
  -6  18   2       56.35       55.37     14.03 o
  -5  18   2      371.51      381.79     25.84 o
  -4  18   2      357.18      309.19     18.87 o
  -3  18   2     3144.80     3045.11    101.49 o
  -2  18   2      315.27      356.43     17.27 o
  -1  18   2       41.68       43.86      4.21 o
   0  18   2     1407.94     1514.07     52.21 o
   1  18   2      148.43      135.24     11.43 o
   2  18   2      812.18      772.05     21.10 o
   3  18   2      864.41      750.11     25.40 o
   4  18   2      696.14      669.80     31.61 o
   5  18   2      564.57      552.35     71.22 o
   6  18   2      340.65      291.72     26.82 o
   7  18   2        0.19       -3.41     15.41 o
   8  18   2      303.10      288.64     48.08 o
  -8  19   2        8.81      -24.14     35.55 o
  -7  19   2       29.70       14.20     15.87 o
  -6  19   2      399.18      431.22     46.17 o
  -5  19   2      326.65      317.81     60.92 o
  -4  19   2      578.83      583.30     27.31 o
  -3  19   2     1383.42     1485.53     54.98 o
  -2  19   2      890.13      857.80     27.33 o
  -1  19   2       80.25      127.09      9.14 o
   0  19   2      160.66      119.58      7.25 o
   1  19   2        2.07       -0.37      2.51 o
   2  19   2     1022.59      907.92     41.57 o
   3  19   2     1048.56     1016.82     78.54 o
   4  19   2      152.06      104.17     10.65 o
   5  19   2      188.57      193.37     19.21 o
   6  19   2       17.86        9.95     12.61 o
   7  19   2        2.74      -26.49     26.49 o
   8  19   2        0.08       24.70     20.36 o
  -8  20   2        5.26       -0.34     40.24 o
  -7  20   2      301.81      304.87     29.82 o
  -6  20   2       85.30       63.22     14.73 o
  -5  20   2        0.55        7.51     27.50 o
  -4  20   2     3106.50     3189.89    114.30 o
  -3  20   2       65.34       80.96      8.21 o
  -2  20   2       21.22       15.27      5.28 o
  -1  20   2      178.35      236.49     11.03 o
   0  20   2       83.98       52.98      6.55 o
   1  20   2      595.29      552.76     79.93 o
   2  20   2      170.07      120.47      9.56 o
   3  20   2      647.04      565.16     28.96 o
   4  20   2        5.52       -2.81      6.10 o
   5  20   2       77.40      105.52     29.87 o
   6  20   2      110.90      139.39     17.35 o
   7  20   2        2.93        3.35     25.82 o
   8  20   2      146.43      153.38     23.51 o
  -8  21   2      639.51      598.44     64.06 o
  -7  21   2       47.63       15.79     19.66 o
  -6  21   2      316.27      314.24     23.91 o
  -5  21   2       35.98       11.20     14.17 o
  -4  21   2      642.02      692.61     49.35 o
  -3  21   2        2.14        7.46      5.98 o
  -2  21   2      834.41      929.80     31.83 o
  -1  21   2      462.21      448.66     21.00 o
   0  21   2     1903.98     1570.10     75.74 o
   1  21   2     1623.97     1591.65    172.90 o
   2  21   2      196.84      144.88     14.33 o
   3  21   2      270.89      274.66     15.68 o
   5  21   2       46.15       53.73     13.97 o
   6  21   2       63.08       56.92     11.99 o
   7  21   2        1.58       -4.89     18.18 o
   8  21   2       41.84       19.34     20.80 o
  -8  22   2       71.91       18.42     28.82 o
  -7  22   2       30.96       41.59     20.61 o
  -6  22   2     1219.21     1188.88     88.41 o
  -5  22   2       37.62       37.65     12.07 o
  -4  22   2       14.93       23.89     13.25 o
  -3  22   2      162.24      191.60     12.25 o
  -2  22   2      328.37      337.88     27.25 o
  -1  22   2     1373.05     1477.65     55.02 o
   0  22   2      144.82      130.40     11.43 o
   1  22   2       21.86       31.67      5.65 o
   2  22   2        4.83        6.66      3.11 o
   3  22   2       95.75       70.04      9.60 o
   4  22   2      217.66      204.59     19.70 o
   5  22   2       20.80       24.60     11.26 o
   6  22   2       59.10       79.43     16.56 o
   7  22   2      412.12      444.26     56.54 o
   8  22   2        0.17       19.42     20.34 o
  -8  23   2       39.47       33.22     19.98 o
  -7  23   2        6.86      -16.34     16.34 o
  -6  23   2      609.69      522.37     37.12 o
  -5  23   2       89.45      112.64     16.96 o
  -4  23   2      408.38      385.82     25.73 o
  -3  23   2      694.41      718.08     30.21 o
  -2  23   2       30.81       45.14      8.58 o
  -1  23   2      150.22      130.75      9.91 o
   0  23   2     1082.92     1077.83     52.15 o
   1  23   2       44.90       51.67     11.41 o
   2  23   2     1097.29     1052.98     31.23 o
   3  23   2      925.89      908.42     38.06 o
   4  23   2      393.50      346.61     18.23 o
   5  23   2     1618.04     1568.65     64.22 o
   6  23   2      259.53      264.69     33.95 o
   7  23   2       16.92       33.53     14.69 o
   8  23   2       53.21       22.29     25.02 o
  -8  24   2      157.26      141.20     23.84 o
  -7  24   2       95.07      108.82     32.55 o
  -6  24   2      827.53      862.57     67.77 o
  -5  24   2      152.56      106.06     14.70 o
  -4  24   2      169.38      135.61     27.21 o
  -3  24   2      811.85      814.98     37.39 o
  -2  24   2      742.82      761.47     58.43 o
  -1  24   2      668.49      542.84     57.22 o
   0  24   2      229.09      224.07     17.16 o
   1  24   2        9.36       23.39      6.39 o
   2  24   2       53.80       45.19      5.17 o
   3  24   2       39.93       35.71      6.00 o
   4  24   2      634.77      607.76     30.09 o
   5  24   2      268.38      312.27     18.78 o
   6  24   2       14.29       -2.67     14.58 o
   7  24   2      111.64      112.17     30.16 o
   8  24   2       16.20       15.84     19.86 o
  -7  25   2      229.28      228.69     29.54 o
  -6  25   2       21.56       28.10     16.66 o
  -5  25   2     1763.49     1803.40     87.51 o
  -4  25   2      532.72      615.79     34.18 o
  -3  25   2       26.72       30.25      8.01 o
  -2  25   2      222.14      222.20     18.16 o
  -1  25   2     2994.55     3059.51    107.68 o
   0  25   2       87.97       79.77      5.91 o
   1  25   2     1540.86     1584.93     72.33 o
   2  25   2       80.92       73.78      7.45 o
   3  25   2      129.63      131.75      9.02 o
   4  25   2     1812.87     1802.71     68.31 o
   5  25   2       69.68       44.53     10.08 o
   6  25   2      611.66      685.06     45.26 o
   7  25   2      101.61       71.55     17.38 o
  -7  26   2      129.03      170.19     36.25 o
  -6  26   2       18.78       31.17     17.31 o
  -5  26   2       15.60       19.48     39.57 o
  -4  26   2      145.92      126.21     25.19 o
  -3  26   2      172.78      169.09     18.39 o
  -2  26   2      788.76      791.90     43.02 o
  -1  26   2        2.83       14.67      8.18 o
   0  26   2        0.14       -0.36      3.38 o
   2  26   2      510.22      503.22     35.95 o
   3  26   2       23.35       19.78      5.38 o
   4  26   2       84.73       77.05     13.64 o
   5  26   2      256.36      233.05     20.51 o
   6  26   2       27.30       22.58     13.28 o
   7  26   2        4.82       21.13     13.92 o
  -7  27   2       48.62       50.35     36.93 o
  -6  27   2      280.77      334.52     30.93 o
  -5  27   2        3.40        4.48     10.09 o
  -4  27   2      331.53      315.40     39.88 o
  -3  27   2     1500.17     1596.45     68.05 o
  -2  27   2      408.52      348.59     23.00 o
  -1  27   2     2513.16     2740.57     96.83 o
   0  27   2       60.37       62.75      9.73 o
   1  27   2     1674.30     1693.58     87.03 o
   2  27   2     2193.25     2072.79    128.63 o
   3  27   2      790.89      785.99     33.04 o
   4  27   2      128.12      151.62     16.09 o
   5  27   2        0.51        8.62     12.91 o
   6  27   2      240.16      220.77     25.40 o
   7  27   2      108.85      138.33     20.21 o
  -7  28   2      343.58      317.68     35.27 o
  -6  28   2        0.05       -2.31     24.81 o
  -5  28   2      459.83      479.86     27.02 o
  -4  28   2      113.42      118.83     15.44 o
  -3  28   2      250.98      212.67     17.25 o
  -2  28   2     2761.45     2875.70    115.28 o
  -1  28   2      788.18      897.33     39.59 o
   0  28   2      141.85       92.04     12.43 o
   1  28   2       38.07       24.49      8.72 o
   2  28   2     1101.12     1076.53     45.16 o
   3  28   2        4.32       -1.84      9.01 o
   4  28   2      514.12      446.47     25.90 o
   5  28   2       32.81       70.18     15.33 o
   6  28   2        0.49        7.95     13.36 o
   7  28   2      131.88       91.78     24.03 o
  -7  29   2        7.56       -0.10     16.04 o
  -6  29   2      199.99      169.02     40.65 o
  -5  29   2      445.16      416.20     40.55 o
  -3  29   2     3540.00     3606.17    155.46 o
  -2  29   2       11.44       20.23      7.06 o
  -1  29   2     2942.86     2971.23    211.36 o
   0  29   2     3235.46     3183.79    244.42 o
   1  29   2     1573.98     1607.42     88.52 o
   2  29   2      700.79      646.48     30.99 o
   3  29   2        1.96        1.36      8.22 o
   4  29   2      140.34      129.26     13.68 o
   5  29   2      208.34      203.17     24.70 o
   6  29   2      404.66      466.42     30.86 o
   7  29   2       70.61      119.08     27.38 o
  -7  30   2       33.93       56.22     22.91 o
  -6  30   2       38.60       28.51     14.50 o
  -5  30   2        7.42       15.62     11.09 o
  -4  30   2      202.13      254.66     23.65 o
  -3  30   2       53.59       30.61     12.08 o
  -2  30   2      231.00      217.03     17.95 o
  -1  30   2        1.93       10.06      9.72 o
   2  30   2      103.66      107.09     16.45 o
   3  30   2      309.51      237.85     13.90 o
   4  30   2        0.02       -5.01     10.64 o
   5  30   2      334.33       95.53     32.29 o
   6  30   2       54.73       51.15     20.54 o
   7  30   2      105.33      129.24     25.23 o
  -7  31   2      902.00      366.36     67.06 o
  -6  31   2       80.90       88.35     22.40 o
  -5  31   2      297.72      289.90     22.08 o
  -4  31   2      161.12      121.07     15.54 o
  -3  31   2     1719.19     2139.60     92.27 o
  -2  31   2       86.92       59.91     11.51 o
  -1  31   2      143.17      104.79     17.47 o
   0  31   2     1479.18     1437.21    108.14 o
   2  31   2       75.52      119.47     20.47 o
   3  31   2      651.62      753.28    109.06 o
   4  31   2     1107.05     1288.74    108.16 o
   5  31   2       40.20       11.07     36.90 o
   6  31   2      391.93      453.23     62.58 o
   7  31   2        5.58       -2.80     21.14 o
  -6  32   2        2.92        6.62     23.10 o
  -5  32   2      122.95      172.59     19.05 o
  -4  32   2       16.84       16.97     12.60 o
  -3  32   2     1150.10     1157.96     59.64 o
  -2  32   2       72.37       82.47     11.42 o
  -1  32   2       49.97       49.89     12.58 o
   0  32   2      104.05      124.88     17.12 o
   2  32   2     1826.34     1819.14    153.22 o
   3  32   2      637.28      670.40     79.80 o
   4  32   2      775.30      792.62     47.43 o
   5  32   2       21.69       14.42     25.15 o
   6  32   2      194.74      277.77     69.19 o
  -6  33   2      244.14      310.46     26.60 o
  -5  33   2      699.92      805.97     52.00 o
  -4  33   2      109.49      118.50     17.15 o
  -3  33   2        2.77        8.54     11.41 o
  -2  33   2      112.07      142.25     13.42 o
  -1  33   2      196.96      187.17     22.51 o
   0  33   2      863.60      776.28     53.49 o
   1  33   2     2046.22     2218.91    145.71 o
   2  33   2       77.00       85.72     15.44 o
   3  33   2      210.01      203.94     18.96 o
   4  33   2       10.63      -12.93     22.47 o
   5  33   2       92.28       90.06     21.16 o
   6  33   2      412.33      436.87     46.17 o
  -6  34   2        4.57        1.36     18.78 o
  -5  34   2      376.55      453.66     26.09 o
  -4  34   2        2.19       19.79     14.52 o
  -3  34   2      485.89      567.74     31.65 o
  -2  34   2        1.55       12.53      8.71 o
  -1  34   2     1372.34     1171.38    117.22 o
   0  34   2       33.70       37.40      9.84 o
   1  34   2     2752.63     2854.75     99.25 o
   2  34   2      154.39      166.63     23.76 o
   4  34   2      177.43      199.23     25.31 o
   5  34   2      292.88      391.89     39.12 o
   6  34   2       37.90       12.98     17.92 o
  -6  35   2      167.86      203.39     36.59 o
  -5  35   2      411.75      399.44     40.29 o
  -4  35   2        0.01        2.86     13.81 o
  -3  35   2      170.90      176.40     14.98 o
  -2  35   2       25.17       24.15      7.97 o
  -1  35   2       34.33       65.61     11.46 o
   0  35   2        0.41       -3.69      6.30 o
   1  35   2      147.17      143.04     13.86 o
   2  35   2     1072.95     1283.68     74.50 o
   3  35   2      662.78      786.38     62.10 o
   4  35   2      793.53      962.76     71.62 o
   5  35   2        1.13       -0.61     16.86 o
   6  35   2      169.82      202.10     31.41 o
  -6  36   2        7.64       10.04     18.71 o
  -5  36   2        2.84       -1.07     13.17 o
  -4  36   2      265.94      316.30     28.76 o
  -3  36   2     1137.50     1043.88     62.29 o
  -2  36   2        8.96       11.04      9.59 o
  -1  36   2      385.09      341.80     29.35 o
   0  36   2      195.42      203.94     18.36 o
   1  36   2      315.94      364.33     22.52 o
   2  36   2      637.11      690.36     42.57 o
   3  36   2       40.03       84.53     24.49 o
   4  36   2      128.39      103.52     25.85 o
   5  36   2       25.69       32.86     19.11 o
   6  36   2      235.22      222.88     45.48 o
  -5  37   2      228.00      213.48     23.80 o
  -4  37   2       38.36       16.85     14.88 o
  -3  37   2       19.03       32.90     10.75 o
  -2  37   2      312.19      365.66     21.71 o
  -1  37   2      180.71      164.56     17.47 o
   0  37   2     1222.72     1233.60     55.32 o
   1  37   2      414.37      423.90     31.35 o
   2  37   2        9.31       -7.94     10.15 o
   3  37   2      106.92      123.22     20.14 o
   4  37   2      219.84      254.39     65.18 o
   5  37   2      190.03      178.39     20.89 o
  -5  38   2      171.82      130.86     23.29 o
  -4  38   2       42.88       48.05     13.59 o
  -3  38   2       68.54       93.96     14.49 o
  -2  38   2        3.98       10.38     10.39 o
  -1  38   2       23.78       30.21     11.45 o
   0  38   2      520.68      528.19     37.88 o
   1  38   2       73.26       51.37     13.46 o
   2  38   2      478.27      494.80     26.99 o
   3  38   2       41.12       34.87     18.35 o
   4  38   2        3.94       17.86     19.78 o
   5  38   2        6.50        4.13     16.98 o
  -5  39   2        0.02      -21.83     60.52 o
  -4  39   2      146.19      122.16     26.19 o
  -3  39   2       70.92       70.75     17.73 o
  -2  39   2       38.10       60.19     11.24 o
  -1  39   2      142.85      165.39     15.33 o
   0  39   2       29.16       19.22     11.88 o
   1  39   2       45.25       45.97     11.72 o
   2  39   2       45.60       92.03     22.51 o
   3  39   2       78.53       28.21     27.44 o
   4  39   2      130.15      173.89     21.93 o
   5  39   2      156.51      207.55     25.54 o
  -5  40   2      369.95      432.56     45.35 o
  -4  40   2       34.70       29.07     15.36 o
  -3  40   2      260.44      262.07     24.12 o
  -2  40   2      433.17      534.74     94.60 o
  -1  40   2      118.04      135.08     24.56 o
   0  40   2       55.38       66.63     14.03 o
   1  40   2       50.42       37.97     18.21 o
   2  40   2      137.30      166.59     17.74 o
   3  40   2      971.22     1171.19     57.86 o
   4  40   2      386.57      567.96     48.96 o
   5  40   2        7.68        7.87     19.23 o
  -4  41   2       37.52       32.99     21.53 o
  -3  41   2        5.72       -9.43     19.09 o
  -2  41   2       47.38       68.64     23.27 o
  -1  41   2      437.62      494.41     31.77 o
   0  41   2       78.77      107.99     15.47 o
   1  41   2       72.93       62.80     13.38 o
   2  41   2        0.60        7.33     12.49 o
   3  41   2        2.75       29.03     17.62 o
   4  41   2      162.73       79.11     26.58 o
  -4  42   2        2.86       15.80     21.98 o
  -3  42   2       46.68       44.28     24.91 o
  -2  42   2       11.55       22.79     23.82 o
  -1  42   2       10.22       13.80     18.36 o
   0  42   2       10.75       12.23     11.03 o
   1  42   2        1.15       -9.02     14.08 o
   2  42   2       59.96       50.47     11.98 o
   3  42   2        0.07      -14.33     15.18 o
   4  42   2      162.41      174.90     26.31 o
  -4  43   2       65.88        1.68     54.35 o
  -3  43   2       53.68       83.41     84.03 o
  -2  43   2        9.35       10.20     24.46 o
  -1  43   2       35.54       40.76     42.43 o
   0  43   2      170.18      178.02     27.00 o
   1  43   2       26.15       33.11     14.24 o
   2  43   2        0.14        7.12     12.87 o
   3  43   2        1.16       -0.66     14.23 o
  -3  44   2      124.04      194.60     32.37 o
  -2  44   2       95.29      177.86     42.95 o
  -1  44   2       17.12       14.53     19.72 o
   0  44   2       44.62       17.37     12.67 o
   1  44   2        0.78        7.03     11.87 o
   2  44   2        2.19       24.76     12.77 o
   3  44   2      356.01      427.54     33.17 o
  -3  45   2      106.56      133.91     47.66 o
  -2  45   2       33.99       71.79     23.83 o
  -1  45   2        4.87        0.96     18.32 o
   0  45   2        1.82       -2.34     13.31 o
   1  45   2      238.33      190.49     39.62 o
   2  45   2      136.87      136.53     25.58 o
   3  45   2       16.44       -7.31     20.48 o
  -2  46   2       32.94        9.60     25.83 o
  -1  46   2        0.16       11.28     18.45 o
   0  46   2        6.77       13.31     12.29 o
   1  46   2       23.27        2.62     20.06 o
   2  46   2      103.59      102.31     16.64 o
  -1  47   2      171.56       69.05     20.09 o
   0  47   2      227.47      134.63     18.67 o
   1  47   2      247.99      110.61     23.16 o
  -9   1   3      168.23      171.56     22.75 o
  -8   1   3      546.10      546.44     30.03 o
  -7   1   3       69.40      103.67     19.27 o
  -6   1   3     2044.74     2101.28     68.26 o
  -5   1   3        5.94        2.46     10.94 o
  -4   1   3      346.13      395.26     13.80 o
  -3   1   3     1216.80     1161.96     24.73 o
  -2   1   3     3455.07     3253.07     48.31 o
  -1   1   3     8676.35    10164.04    128.61 o
   0   1   3     1422.22     1371.07     22.14 o
   1   1   3    14247.74    18399.84    389.66 o
   2   1   3       81.35       82.93      2.79 o
   3   1   3      226.79      214.96      6.24 o
   4   1   3      791.82      779.98     20.91 o
   5   1   3        1.15        6.81      4.65 o
   6   1   3      342.63      331.72     15.70 o
   7   1   3       99.33      131.65     37.59 o
   8   1   3       18.70        8.68     22.00 o
   9   1   3      118.65      147.05     27.94 o
  -9   2   3       49.78       56.04     23.91 o
  -8   2   3        2.20       13.32     16.26 o
  -7   2   3        9.07       13.94     22.17 o
  -6   2   3     2047.20     2037.72     67.05 o
  -5   2   3     1327.87     1302.88     45.92 o
  -4   2   3     1624.73     1691.03     52.08 o
  -3   2   3     1580.74     1615.64     32.75 o
  -2   2   3     8885.33     9688.79    149.10 o
  -1   2   3     3854.58     4392.45     58.35 o
   0   2   3    14025.25    19002.79    322.49 o
   1   2   3     6420.28     7381.62    155.81 o
   2   2   3      171.85      181.03      4.65 o
   3   2   3     1028.59      993.36     20.91 o
   4   2   3     2259.20     2521.96     51.72 o
   5   2   3       88.35       92.63      6.50 o
   6   2   3      696.60      673.46     26.22 o
   7   2   3       88.10       96.14     26.33 o
   8   2   3      845.54      922.16     73.67 o
   9   2   3        4.97       10.34     22.75 o
  -9   3   3      254.72      269.80     27.66 o
  -8   3   3     1320.98     1273.42     71.94 o
  -7   3   3       16.34       12.10     13.03 o
  -6   3   3      877.33      890.15     36.45 o
  -5   3   3       32.22       20.91      9.72 o
  -4   3   3      260.93      207.33     13.01 o
  -3   3   3     8023.95     8443.97    159.82 o
  -2   3   3     5107.50     5144.29     87.24 o
  -1   3   3     7939.94     8549.74    106.56 o
   0   3   3     1698.64     1710.16     26.80 o
   1   3   3      252.44      276.18      6.12 o
   2   3   3      820.57      718.18     15.75 o
   3   3   3      131.21      145.78      4.99 o
   4   3   3        7.44       15.20      3.55 o
   5   3   3      886.01      894.24     24.27 o
   6   3   3        8.04        2.82      6.74 o
   7   3   3       53.28       55.78     33.88 o
   8   3   3      355.69      391.20     33.69 o
   9   3   3       28.03      -10.91     18.90 o
  -9   4   3      415.34      427.06     38.20 o
  -8   4   3      109.49      126.48     21.78 o
  -7   4   3      114.97      123.77     16.78 o
  -6   4   3       31.68       89.45     16.04 o
  -5   4   3       20.63       28.43     10.77 o
  -4   4   3      925.89      993.73     29.11 o
  -3   4   3     1228.24     1244.19     25.77 o
  -2   4   3     2061.05     2078.52     40.20 o
  -1   4   3     4189.06     4563.32     59.56 o
   0   4   3     3225.60     3255.07     52.92 o
   1   4   3        6.41       18.78      1.62 o
   2   4   3      419.62      328.23      7.53 o
   3   4   3      498.45      447.51     10.63 o
   4   4   3      653.75      582.31     15.62 o
   5   4   3      664.10      681.87     19.51 o
   6   4   3      163.20      179.33     15.82 o
   7   4   3      118.37      159.22     25.58 o
   8   4   3      713.11      684.36     49.44 o
   9   4   3       42.05       26.13     19.61 o
  -9   5   3        2.38       18.71     26.16 o
  -8   5   3      112.03      141.64     28.00 o
  -7   5   3      278.17      214.48     23.83 o
  -6   5   3      584.06      626.95     28.61 o
  -5   5   3      202.22      199.12     16.60 o
  -4   5   3     9139.59    10368.88    279.55 o
  -3   5   3    10876.24    13031.93    253.71 o
  -2   5   3     3012.39     2971.82     56.92 o
  -1   5   3        0.62        4.73      2.12 o
   0   5   3      311.74      268.68      5.11 o
   1   5   3     7864.55     8865.48    164.47 o
   2   5   3     2391.55     2426.10     49.89 o
   3   5   3      170.54      239.21      7.11 o
   4   5   3     3232.87     3368.32     77.81 o
   5   5   3      106.93      136.38      7.32 o
   6   5   3      127.67      139.70     11.98 o
   7   5   3       68.55       55.78     19.60 o
   8   5   3       58.95       45.86     15.41 o
   9   5   3        1.14        4.54     22.45 o
  -9   6   3       16.48       -9.93     23.25 o
  -8   6   3       11.20       37.22     16.67 o
  -7   6   3       29.55       47.94     13.52 o
  -6   6   3     1090.34     1126.74     43.67 o
  -5   6   3      803.90      843.81     32.23 o
  -4   6   3     2029.43     2141.83     49.57 o
  -3   6   3      199.71      225.14      8.21 o
  -2   6   3       25.64       31.60      3.76 o
  -1   6   3     2800.26     2743.96     41.47 o
   0   6   3      137.22      117.34      3.08 o
   1   6   3     2918.65     2941.58     60.77 o
   2   6   3      130.65      121.45      4.18 o
   3   6   3     4005.19     4112.89     87.32 o
   4   6   3        0.74       11.28      3.92 o
   5   6   3     1439.03     1484.27     41.34 o
   6   6   3     3977.28     4473.34    134.45 o
   7   6   3       21.70       35.02     15.83 o
   8   6   3      121.95      136.43     19.96 o
   9   6   3      299.65      286.74     55.13 o
  -9   7   3       36.09       27.51     48.97 o
  -8   7   3        4.13      -11.81     16.13 o
  -7   7   3      641.22      654.37     38.36 o
  -6   7   3      350.79      346.36     20.05 o
  -5   7   3      539.81      497.20     30.37 o
  -4   7   3     1969.25     1881.71     50.25 o
  -3   7   3     1435.34     1436.12     35.21 o
  -2   7   3     1194.06     1159.44     27.02 o
  -1   7   3     2337.43     2366.38     45.49 o
   0   7   3      467.56      399.67      8.21 o
   1   7   3      328.32      326.64      7.13 o
   2   7   3      317.10      276.45      6.32 o
   3   7   3     5962.53     6786.53    130.66 o
   4   7   3      137.69       99.02      6.33 o
   5   7   3      632.37      619.49     21.70 o
   6   7   3      189.71      206.77     16.41 o
   7   7   3      230.51      231.07     21.95 o
   8   7   3       34.07       36.10     33.54 o
   9   7   3       34.27       56.35     42.26 o
  -9   8   3       63.36       68.43     21.13 o
  -8   8   3      428.40      339.86     48.37 o
  -7   8   3        6.70       18.74     15.68 o
  -6   8   3      447.55      424.57     26.31 o
  -5   8   3        0.32        4.31      9.32 o
  -4   8   3      252.39      257.36     12.16 o
  -3   8   3       33.08       30.44      4.69 o
  -2   8   3     4572.00     4595.25     92.37 o
  -1   8   3       20.19       30.40      2.75 o
   0   8   3     1741.10     1600.07     32.87 o
   1   8   3     2169.12     2229.04     43.10 o
   2   8   3       78.00       76.69      3.56 o
   3   8   3      138.90      109.04      4.17 o
   4   8   3     1211.72     1155.00     31.41 o
   5   8   3      172.78      175.52     10.60 o
   6   8   3     3364.78     3737.00    112.62 o
   7   8   3      651.02      438.42     40.84 o
   8   8   3      343.56      309.65     31.79 o
   9   8   3      117.85      126.55     34.53 o
  -9   9   3       23.45      -25.32     25.32 o
  -8   9   3      210.59      182.90     25.68 o
  -7   9   3       90.91       98.34     15.42 o
  -6   9   3     1684.07     1816.15     86.38 o
  -5   9   3      168.38      141.50     18.21 o
  -4   9   3       32.66       30.11      5.18 o
  -3   9   3      663.37      574.58     15.16 o
  -2   9   3      134.76      123.51      5.53 o
  -1   9   3       64.08       42.59      3.49 o
   0   9   3        0.58        1.61      2.06 o
   1   9   3        5.66       11.47      3.57 o
   2   9   3     3773.61     4065.81     79.58 o
   3   9   3        5.35       16.62      2.68 o
   4   9   3      435.57      408.62     27.33 o
   5   9   3      243.54      227.33     12.43 o
   6   9   3      976.25     1048.85     43.74 o
   7   9   3      152.78      152.40     15.16 o
   8   9   3      404.87      420.36     34.69 o
   9   9   3       29.11      -15.59     17.47 o
  -9  10   3       70.70       83.54     23.49 o
  -8  10   3      372.39      398.85     37.70 o
  -7  10   3       49.47       28.27     14.13 o
  -6  10   3      320.84      321.84     30.19 o
  -5  10   3      712.39      720.56     28.42 o
  -4  10   3       53.04       88.74      7.29 o
  -3  10   3      499.42      540.65     20.23 o
  -2  10   3      889.06     1027.72     28.11 o
  -1  10   3      421.87      422.25     11.60 o
   0  10   3        0.89        0.94      1.60 o
   1  10   3     1261.63     1059.10     24.94 o
   2  10   3      529.41      477.65     11.58 o
   3  10   3     5466.47     5696.43    106.04 o
   4  10   3     4266.05     3838.77    158.22 o
   5  10   3      350.10      326.66     13.76 o
   6  10   3        2.55       -7.30      7.30 o
   7  10   3      456.90      353.85     30.68 o
   8  10   3     1246.35      967.39     82.06 o
  -9  11   3      103.99       94.71     37.64 o
  -8  11   3        6.84        7.02     24.31 o
  -7  11   3      304.45      295.12     20.69 o
  -6  11   3       83.00       82.73     16.29 o
  -5  11   3       11.31        2.64     10.89 o
  -4  11   3       75.12       78.24      7.16 o
  -3  11   3      862.54      845.69     29.14 o
  -2  11   3     1601.52     1688.21     37.06 o
  -1  11   3      389.24      410.78     13.07 o
   0  11   3      994.14      876.50     21.42 o
   1  11   3     1238.41     1289.73     31.54 o
   2  11   3      732.28      680.09     13.50 o
   3  11   3      814.66      799.73     19.60 o
   4  11   3      184.27      173.54      9.75 o
   5  11   3      159.34      170.85      9.69 o
   6  11   3      326.05      350.02     19.62 o
   7  11   3       45.73       40.03     11.82 o
   8  11   3      439.75      475.33     65.64 o
  -8  12   3      360.55      401.32     70.81 o
  -7  12   3        7.55        1.74     12.28 o
  -6  12   3       43.16       49.38     12.37 o
  -5  12   3      244.87      259.95     12.16 o
  -4  12   3      886.13      909.38     29.60 o
  -3  12   3     1964.26     2001.08     47.49 o
  -2  12   3     1978.86     2149.65     43.30 o
  -1  12   3       26.30       35.64      3.99 o
   0  12   3     3076.48     2945.28     70.07 o
   1  12   3     2960.28     2995.94     68.73 o
   2  12   3      522.74      565.78     14.20 o
   3  12   3      559.53      451.44     14.30 o
   4  12   3      643.88      608.86     29.64 o
   5  12   3      269.94      252.74     11.61 o
   6  12   3       56.01       67.03      8.82 o
   7  12   3      282.11      291.52     27.99 o
   8  12   3       11.56       41.92     33.53 o
  -8  13   3       41.65       30.06     17.12 o
  -7  13   3     1277.05     1358.95     52.40 o
  -6  13   3      927.45      930.78     39.30 o
  -5  13   3      642.29      661.91     38.59 o
  -4  13   3        9.61        6.61      4.16 o
  -3  13   3     3325.06     3237.07     98.27 o
  -2  13   3     2069.19     2130.68     39.74 o
  -1  13   3     3551.86     3510.90     74.89 o
   0  13   3      488.45      475.59     13.61 o
   1  13   3        8.22        8.04      2.68 o
   2  13   3     4231.45     4640.69     96.64 o
   3  13   3     1764.22     1697.72     39.71 o
   4  13   3     1694.03     1812.21     49.11 o
   5  13   3      779.16      725.49     37.08 o
   6  13   3     2085.75     2329.86     72.63 o
   7  13   3      585.55      625.83     32.48 o
   8  13   3      586.41      506.94     47.19 o
  -8  14   3        0.24       12.85     16.42 o
  -7  14   3      137.00      142.93     20.87 o
  -6  14   3        0.09        0.24     12.54 o
  -5  14   3      281.65      301.92     20.82 o
  -4  14   3      861.82      888.56     37.64 o
  -3  14   3     2529.06     2813.04     74.72 o
  -2  14   3     1648.49     1834.20     40.32 o
  -1  14   3        9.92        9.83      2.97 o
   0  14   3     1085.25     1169.93     33.41 o
   1  14   3      369.30      318.17     21.90 o
   2  14   3      252.13      241.48      7.68 o
   3  14   3     2640.92     2885.44     63.87 o
   4  14   3      105.60       91.94     12.80 o
   5  14   3      142.06      124.39     10.71 o
   6  14   3     2237.98     2328.66     66.28 o
   7  14   3       24.59       35.75     32.20 o
   8  14   3       60.85      107.02     24.49 o
  -8  15   3      289.39      309.73     26.84 o
  -7  15   3      209.16      247.94     19.64 o
  -6  15   3        1.51       -6.68     10.64 o
  -5  15   3      163.58      145.78     13.38 o
  -4  15   3     4434.58     4451.13    120.25 o
  -3  15   3     2360.11     2561.03     68.63 o
  -2  15   3     1232.88     1099.40     25.75 o
  -1  15   3     1208.17     1176.77     26.85 o
   0  15   3     5374.31     6012.03    133.64 o
   1  15   3      647.83      530.23     15.66 o
   2  15   3        2.53       -0.02      2.05 o
   3  15   3      376.65      384.71     11.67 o
   4  15   3      613.29      636.09     29.54 o
   5  15   3      233.70      248.01     13.52 o
   6  15   3       27.06       32.06     10.79 o
   7  15   3        0.55       -2.51     14.70 o
   8  15   3      122.11      122.85     28.87 o
  -8  16   3       64.14       84.57     19.62 o
  -7  16   3       90.85       74.16     15.60 o
  -6  16   3       12.69        9.63     12.19 o
  -5  16   3     1475.91     1598.85     52.84 o
  -4  16   3       36.80       44.43      5.76 o
  -3  16   3      144.38      125.21      6.75 o
  -2  16   3       92.22       97.86      7.07 o
  -1  16   3     1095.59     1037.10     25.06 o
   0  16   3      328.65      361.52     13.67 o
   1  16   3     1809.70     1618.34     38.39 o
   2  16   3     3581.94     3728.14     85.26 o
   3  16   3     1621.99     1375.71     43.23 o
   4  16   3      277.01      311.02     17.54 o
   5  16   3     1471.81     1535.75     51.28 o
   6  16   3      231.90      172.38     40.00 o
   7  16   3      854.61      990.47     53.29 o
   8  16   3      156.43      107.77     70.34 o
  -8  17   3      139.57      124.79     20.67 o
  -7  17   3       81.67       46.98     35.23 o
  -6  17   3      800.56      806.64     47.07 o
  -5  17   3       60.00       44.67     11.33 o
  -4  17   3      469.72      402.40     20.03 o
  -3  17   3      961.85      857.54     25.18 o
  -2  17   3     1545.56     1658.00     50.24 o
  -1  17   3    12081.49    15136.31    417.08 o
   0  17   3      379.67      380.14     13.58 o
   1  17   3     1408.65     1804.08     41.12 o
   2  17   3     1827.98     1871.08     55.61 o
   3  17   3      399.05      382.04     20.91 o
   4  17   3      203.16      215.36     19.61 o
   5  17   3      506.23      533.47     21.19 o
   6  17   3      121.50      159.16     19.49 o
   7  17   3      249.58      226.87     41.34 o
   8  17   3       23.01       14.42     18.62 o
  -8  18   3      106.82       98.99     21.34 o
  -7  18   3      259.61      266.65     26.22 o
  -6  18   3      923.08      978.77     44.93 o
  -5  18   3      868.78      864.20     40.59 o
  -4  18   3      602.86      624.45     25.57 o
  -3  18   3      429.12      427.61     17.06 o
  -2  18   3      320.07      339.16     13.53 o
  -1  18   3     2688.68     3011.81     88.87 o
   0  18   3     2612.60     2615.60     76.82 o
   1  18   3      339.88      350.94     12.10 o
   2  18   3      460.25      458.53     15.83 o
   3  18   3       12.23       10.43      3.76 o
   4  18   3      259.96      262.54     17.16 o
   5  18   3      147.59      160.65     15.59 o
   6  18   3      929.51      926.38     94.11 o
   7  18   3      138.61      179.93     37.94 o
   8  18   3      415.33      527.99     63.26 o
  -8  19   3       24.27       21.38     19.00 o
  -7  19   3      108.19      189.31     41.96 o
  -6  19   3     3952.54     3805.19    351.53 o
  -5  19   3     1394.91     1428.86     84.82 o
  -4  19   3      379.21      336.80     16.04 o
  -3  19   3     1673.36     1504.48     54.64 o
  -2  19   3     1891.74     1797.05     55.88 o
  -1  19   3      101.74       73.81      5.54 o
   0  19   3        1.73       18.06     13.41 o
   1  19   3     5206.14     5423.96    196.85 o
   2  19   3     3266.51     3084.38    111.00 o
   3  19   3       21.59       14.72      4.63 o
   4  19   3      969.49      931.84     43.30 o
   5  19   3      685.20      810.65     42.94 o
   6  19   3      622.06      628.78     43.85 o
   7  19   3        0.48        0.16     21.10 o
   8  19   3      174.39      136.34     42.65 o
  -8  20   3      854.99      914.99     55.89 o
  -7  20   3      285.04      249.52     29.10 o
  -6  20   3      870.01      921.71     53.62 o
  -5  20   3        0.95      -11.43     15.28 o
  -4  20   3      148.47      132.02     15.52 o
  -3  20   3      509.33      439.04     18.28 o
  -2  20   3        3.34        8.10      4.18 o
  -1  20   3      953.61     1131.48     41.20 o
   0  20   3     1271.15     1319.00     57.75 o
   1  20   3      459.83      422.07     24.48 o
   2  20   3      269.21      212.07     10.54 o
   3  20   3      520.57      464.42     65.52 o
   4  20   3        1.66        4.04      6.68 o
   5  20   3     1020.06     1010.94     50.14 o
   6  20   3      705.31      761.12     54.51 o
   7  20   3       18.96       28.81     21.28 o
   8  20   3      327.21      403.83     46.07 o
  -8  21   3      208.22      170.97     48.71 o
  -7  21   3       18.13       30.73     15.31 o
  -6  21   3     1468.07     1752.21     76.83 o
  -5  21   3        0.88       -7.21     22.30 o
  -4  21   3      600.89      511.33     31.57 o
  -3  21   3     3369.55     3471.19    111.28 o
  -2  21   3      257.56      195.54     10.35 o
  -1  21   3      314.79      271.83     11.61 o
   0  21   3        0.04       -1.86      3.43 o
   1  21   3     5438.72     6091.53    236.39 o
   2  21   3     1223.14     1107.62     70.85 o
   3  21   3       68.26       83.52      9.41 o
   4  21   3      584.57      619.49     40.16 o
   5  21   3      161.38      130.86     14.47 o
   6  21   3      159.77      200.50     32.24 o
   7  21   3      179.93      197.82     33.59 o
   8  21   3       56.30       70.04     55.35 o
  -8  22   3      207.23      186.76     37.62 o
  -7  22   3       14.34       31.13     21.80 o
  -6  22   3       13.71       43.20     20.46 o
  -5  22   3      159.91      128.98     28.55 o
  -4  22   3       33.55       43.37     26.33 o
  -3  22   3     1120.12     1144.29     46.12 o
  -2  22   3       20.20        8.24      4.90 o
  -1  22   3      252.88      316.92     13.12 o
   0  22   3     1994.59     2044.95     72.05 o
   1  22   3      266.48      160.77     24.74 o
   2  22   3      315.82      253.82     18.17 o
   3  22   3     1880.03     1906.77     98.23 o
   4  22   3      281.38      285.83     21.45 o
   5  22   3      263.39      247.41     33.79 o
   6  22   3        1.85       10.06     15.76 o
   7  22   3       14.75       11.07     23.14 o
   8  22   3       66.95       39.04     46.63 o
  -8  23   3      740.01      813.69     59.04 o
  -7  23   3       89.55       90.27     35.24 o
  -6  23   3       59.36       48.40     17.41 o
  -5  23   3      448.99      435.59     46.83 o
  -4  23   3     3221.29     3537.07    154.69 o
  -3  23   3       17.42       11.32      7.20 o
  -2  23   3      256.20      259.00     16.54 o
  -1  23   3     1626.81     1444.19    103.83 o
   0  23   3     1042.52     1044.42     38.52 o
   1  23   3     1288.70     1199.04     48.09 o
   2  23   3      578.38      546.22     28.19 o
   3  23   3     4199.25     4404.43    180.00 o
   4  23   3     1694.93     1716.13     93.20 o
   5  23   3        0.23       38.56     18.44 o
   6  23   3        0.49       25.48     25.48 o
   7  23   3       92.49       69.57     40.61 o
   8  23   3       72.22       47.89     22.91 o
  -8  24   3        0.04        1.34     33.53 o
  -7  24   3      273.94      293.54     31.10 o
  -6  24   3     1009.83     1160.01     60.40 o
  -5  24   3       52.23       41.48     11.87 o
  -4  24   3      437.58      481.66     31.76 o
  -3  24   3        3.01        5.82      7.81 o
  -2  24   3      218.43      242.26     17.53 o
  -1  24   3       76.32       83.77     11.18 o
   0  24   3     2749.33     2924.94    157.12 o
   1  24   3       23.55       14.21      4.70 o
   2  24   3      154.07      122.98     13.70 o
   3  24   3      428.84      387.81     27.64 o
   4  24   3      417.63      371.09     58.96 o
   5  24   3        0.85       -1.19      9.55 o
   6  24   3     1115.11     1243.74    101.67 o
   7  24   3      174.17      182.19     27.15 o
  -7  25   3      156.01      150.63     26.00 o
  -6  25   3      320.07      316.17     35.48 o
  -5  25   3     1498.99     1460.55    106.06 o
  -4  25   3       15.11        7.66     11.14 o
  -3  25   3      270.11      266.63     18.56 o
  -2  25   3        3.82        2.28     12.57 o
  -1  25   3     3568.46     3928.38    145.98 o
   0  25   3      114.91      102.10     10.08 o
   1  25   3      199.65      201.40     18.16 o
   2  25   3        2.23       -0.03      4.04 o
   3  25   3     4288.20     4378.90    203.67 o
   4  25   3       37.74       20.70     16.44 o
   5  25   3      315.43      337.07     35.32 o
   6  25   3      305.79      293.61     25.63 o
   7  25   3       14.30       12.55     18.34 o
  -7  26   3       83.68       67.62     20.75 o
  -6  26   3        4.73        3.79     10.63 o
  -5  26   3      345.24      322.15     26.25 o
  -4  26   3      229.28      229.93     19.38 o
  -3  26   3      137.57      142.03     17.25 o
  -2  26   3      102.87      104.03     14.60 o
  -1  26   3      193.52      197.70     15.05 o
   0  26   3       16.77        6.37      5.03 o
   1  26   3     3353.36     3694.12    216.95 o
   2  26   3      329.86      328.23     16.00 o
   3  26   3      684.08      624.97     35.18 o
   4  26   3      569.10      580.67     49.94 o
   5  26   3       67.63       34.21     19.29 o
   6  26   3       37.20       23.19     14.16 o
   7  26   3        6.39       15.65     15.13 o
  -7  27   3      161.00      111.21     35.14 o
  -6  27   3        8.37       13.82     20.96 o
  -5  27   3       51.44       33.42     17.29 o
  -4  27   3      873.92     1051.84     49.25 o
  -3  27   3      175.36      190.55     15.03 o
  -2  27   3      602.96      583.42     32.41 o
  -1  27   3       92.48       82.81     10.64 o
   0  27   3     1871.89     1678.40     73.68 o
   1  27   3      312.17      265.71     22.64 o
   2  27   3     1058.48      962.23    100.88 o
   3  27   3      366.64      288.25     22.32 o
   4  27   3      246.89      255.18     27.90 o
   5  27   3       11.28        1.34     13.62 o
   6  27   3      202.16      273.57     48.21 o
   7  27   3       68.62       89.38     19.62 o
  -7  28   3      222.16      174.02     41.32 o
  -6  28   3       17.48        9.88     13.09 o
  -5  28   3       10.13      -10.54     16.26 o
  -4  28   3        0.03        5.66     11.17 o
  -3  28   3       40.05       34.29      8.93 o
  -2  28   3       23.79       36.64     11.08 o
  -1  28   3      424.90      402.08     22.65 o
   0  28   3      430.83      321.11     22.25 o
   1  28   3     1662.53     1573.82    107.11 o
   2  28   3      892.83      936.68     54.22 o
   3  28   3      163.62      183.18     25.87 o
   4  28   3       41.20       27.17     14.42 o
   5  28   3       36.51        7.04     19.12 o
   6  28   3      305.01      369.22     33.37 o
   7  28   3       45.13       18.80     18.07 o
  -7  29   3       17.86       17.39     15.38 o
  -6  29   3       59.52       70.80     21.99 o
  -5  29   3      301.93      274.87     24.07 o
  -4  29   3       41.62       15.39      9.65 o
  -3  29   3      237.99      223.51     29.75 o
  -2  29   3      185.78       98.12     20.50 o
  -1  29   3       83.46      117.48     15.44 o
   0  29   3        0.20       -2.72      4.81 o
   1  29   3     2549.19     2375.27    383.72 o
   2  29   3      219.13      254.14     22.52 o
   3  29   3      279.21      236.61     31.95 o
   4  29   3        0.21        8.90     19.45 o
   5  29   3      107.37       42.29     37.76 o
   6  29   3       13.23       15.55     20.05 o
   7  29   3       78.84       69.60     17.91 o
  -7  30   3        1.35       25.52     18.49 o
  -6  30   3       59.54       66.31     14.64 o
  -5  30   3       13.71       13.86     13.07 o
  -4  30   3      121.66      143.51     16.93 o
  -3  30   3        0.04       -8.74     12.96 o
  -2  30   3     1050.46     1159.78     55.30 o
  -1  30   3      679.90      695.26     55.09 o
   0  30   3        3.48        8.05      8.72 o
   1  30   3     3249.15     3008.76    204.95 o
   2  30   3      558.77      576.79     28.18 o
   3  30   3      650.70      641.57     52.34 o
   4  30   3      595.98      585.75     45.03 o
   5  30   3       97.75       72.49     20.14 o
   6  30   3      728.37      835.83     54.27 o
   7  30   3       10.32       29.61     16.94 o
  -7  31   3        5.41      -19.49     19.49 o
  -6  31   3        6.00        1.47     13.46 o
  -5  31   3       87.64       56.73     16.66 o
  -4  31   3        0.40        7.02     10.29 o
  -3  31   3      951.95     1048.00     53.38 o
  -2  31   3        9.99       27.63      9.42 o
  -1  31   3       35.80       51.66     16.10 o
   0  31   3       78.16       71.15      9.73 o
   1  31   3       41.91       15.77     14.76 o
   2  31   3      700.43      732.01     41.81 o
   4  31   3        7.88        8.38     16.77 o
   5  31   3      616.51      702.49     88.70 o
   6  31   3       39.59       28.88     19.00 o
  -6  32   3       20.67       25.27     15.28 o
  -5  32   3      288.49      226.58     21.03 o
  -4  32   3      459.11      476.44     28.46 o
  -3  32   3      179.97      186.67     24.04 o
  -2  32   3      142.12      135.84     11.93 o
  -1  32   3     1522.09     1784.15     95.70 o
   2  32   3     1868.88     1916.23    108.43 o
   4  32   3        8.07       24.81     18.78 o
   5  32   3      167.22      197.13     38.96 o
   6  32   3      260.39      254.85     33.56 o
  -6  33   3       56.86       91.09     21.21 o
  -5  33   3       50.28       27.53     13.81 o
  -4  33   3        1.32        6.73     10.19 o
  -3  33   3        1.42       -2.14      9.73 o
  -2  33   3     1027.92     1006.51     56.13 o
  -1  33   3     1095.18      482.16     62.77 o
   0  33   3      610.69      629.90     52.32 o
   2  33   3       71.13       60.07     16.00 o
   3  33   3       83.29       29.20     21.81 o
   4  33   3        1.55      -13.92     13.92 o
   5  33   3        1.01       22.23     19.17 o
   6  33   3        0.04      -20.44     37.22 o
  -6  34   3       83.70       82.13     18.18 o
  -5  34   3      116.15       78.59     13.61 o
  -4  34   3       10.81        8.31     11.03 o
  -3  34   3      822.84      861.49     39.36 o
  -2  34   3      211.31      236.35     16.39 o
  -1  34   3      127.15      150.95     16.28 o
   0  34   3     2848.20     2891.90    136.96 o
   1  34   3       25.44       20.18     15.60 o
   2  34   3      121.24      123.42     15.63 o
   3  34   3     1370.55     1530.77    116.92 o
   4  34   3      922.39     1152.54     63.99 o
   5  34   3        0.01        1.61     15.03 o
   6  34   3       25.34       57.52     16.53 o
  -6  35   3       90.96       99.20     19.48 o
  -5  35   3      254.43      344.90     29.12 o
  -4  35   3       72.91       63.48     15.67 o
  -3  35   3      572.72      606.44     29.86 o
  -2  35   3      194.92      160.56     13.75 o
  -1  35   3     1309.98     1594.68     86.44 o
   0  35   3       64.80       46.64     17.45 o
   1  35   3       49.38       36.95     14.14 o
   2  35   3        5.68        9.89      8.68 o
   3  35   3       76.00       70.98     17.08 o
   4  35   3      494.44      530.81     38.01 o
   5  35   3       60.88       85.61     18.87 o
   6  35   3      188.82      216.34     23.26 o
  -6  36   3       37.44       -3.82     27.84 o
  -5  36   3      479.50      627.99     39.66 o
  -4  36   3       75.30       82.83     13.52 o
  -3  36   3      345.92      354.45     21.46 o
  -2  36   3       27.87       28.11     10.61 o
  -1  36   3       61.78       38.94     10.68 o
   0  36   3      233.90      214.89     21.51 o
   1  36   3      192.62      228.24     23.89 o
   2  36   3        6.43       -8.74     15.59 o
   3  36   3        5.97       11.57     19.58 o
   4  36   3       64.22       69.83     16.22 o
   5  36   3        5.38        8.30     16.34 o
  -5  37   3      205.58      303.71     26.76 o
  -4  37   3     1348.50     1528.43     75.69 o
  -3  37   3       12.43       15.31     11.16 o
  -2  37   3      194.73      109.59     35.95 o
   0  37   3       90.15      107.87     17.12 o
   1  37   3      109.05       81.63     11.99 o
   2  37   3      284.53      298.58     28.15 o
   4  37   3      934.84     1112.07     67.83 o
   5  37   3       27.43       10.52     21.31 o
  -5  38   3       70.32      135.93     22.13 o
  -4  38   3       10.50        8.22     13.11 o
  -3  38   3      186.18      201.33     18.96 o
  -2  38   3       72.87      108.48     35.23 o
  -1  38   3      416.63      471.56     25.05 o
   0  38   3       41.14       38.79     12.27 o
   1  38   3       96.06       89.86     16.40 o
   2  38   3      128.80      110.19     15.56 o
   3  38   3       62.77       63.81     17.06 o
   4  38   3      201.62      285.94     30.03 o
   5  38   3      149.11      209.62     30.62 o
  -5  39   3       22.00       39.45     22.27 o
  -4  39   3        0.31       -6.77     27.83 o
  -3  39   3     1591.78     2032.53    120.72 o
  -2  39   3      323.07      407.19     50.00 o
  -1  39   3      125.90      141.54     15.95 o
   0  39   3      212.86      233.67     21.58 o
   1  39   3      608.81      761.17     48.02 o
   2  39   3      591.20      801.87     47.23 o
   3  39   3        7.68        1.70     18.87 o
   4  39   3       96.59       89.41     19.03 o
   5  39   3       52.74       69.18     20.07 o
  -4  40   3       10.93       21.67     13.88 o
  -3  40   3      169.11      206.92     26.86 o
  -2  40   3      103.96      105.26     22.07 o
  -1  40   3        2.83       -2.65     10.42 o
   0  40   3        2.26       22.57     11.84 o
   1  40   3       43.54       62.39     12.16 o
   2  40   3      119.23      163.50     27.71 o
   3  40   3      144.18      174.44     30.20 o
   4  40   3       25.23        7.62     15.24 o
  -4  41   3       17.48       -1.64     19.76 o
  -3  41   3      101.20      154.04     38.93 o
  -2  41   3      147.51      142.61     19.09 o
  -1  41   3      850.93     1121.47     55.64 o
   0  41   3       28.69       28.27     11.81 o
   1  41   3      185.30      154.73     19.42 o
   2  41   3       79.32       67.02     15.16 o
   3  41   3       18.59       29.98     18.07 o
   4  41   3      272.98      283.57     29.92 o
  -4  42   3        7.38      -29.91     30.01 o
  -3  42   3      223.66      218.04     31.63 o
  -2  42   3      106.44      110.34     27.49 o
  -1  42   3       62.79       37.10     12.77 o
   0  42   3      312.43      281.04     24.57 o
   1  42   3      139.78      163.12     23.20 o
   2  42   3      132.33      126.27     30.24 o
   3  42   3      633.73      767.21     67.83 o
   4  42   3       22.08       35.46     19.19 o
  -3  43   3      162.01      155.38     24.90 o
  -2  43   3      404.65      565.56     51.09 o
  -1  43   3      496.35      586.36     59.77 o
   0  43   3      182.28      189.33     19.55 o
   1  43   3      200.40      152.51     19.64 o
   2  43   3       15.12       15.15     16.10 o
   3  43   3        6.70      -18.92     18.92 o
  -3  44   3        6.38       26.72     41.92 o
  -2  44   3      275.36      331.43     66.55 o
  -1  44   3       81.87      136.88     30.06 o
   0  44   3      178.41       68.51     17.74 o
   1  44   3      107.48      112.57     18.52 o
   2  44   3        0.05       13.86     13.80 o
   3  44   3      727.53      860.36     95.20 o
  -2  45   3       10.74       14.04     21.53 o
  -1  45   3      244.83      212.28     55.61 o
   0  45   3       50.02       44.24     13.72 o
   1  45   3      534.60      427.42     48.52 o
   2  45   3       12.03        3.26     14.98 o
  -2  46   3        4.74      -13.41     47.95 o
  -1  46   3       11.57       -5.85     36.38 o
   0  46   3       63.92       69.74     43.24 o
   1  46   3      239.82      176.69     24.30 o
   2  46   3        0.27        0.03     20.43 o
   0  47   3       77.11       38.91     22.53 o
  -9   0   4       24.85       12.74     42.59 o
  -8   0   4       20.73       13.99     25.15 o
  -7   0   4      474.74      470.68     35.58 o
  -6   0   4        1.70      -16.94     19.07 o
  -5   0   4      285.77      251.64     22.06 o
  -4   0   4     5913.56     6115.80    209.26 o
  -3   0   4      491.26      537.79     24.59 o
  -2   0   4    12488.71    14257.47    332.63 o
  -1   0   4    35550.66    58484.04   1574.50 o
   0   0   4       16.18       15.67      2.98 o
   1   0   4    56122.09    15843.85   3192.03 o
   2   0   4     4618.62     5272.81    152.90 o
   3   0   4      791.45      599.91     21.47 o
   4   0   4      178.21      205.14     19.82 o
   5   0   4      180.77      197.13     13.38 o
   6   0   4     3274.20     3639.70    158.25 o
   7   0   4      840.63      952.57     80.14 o
   8   0   4      154.75      228.33     53.39 o
   9   0   4      241.92      222.42     37.97 o
  -9   1   4      130.84      131.21     28.44 o
  -8   1   4        7.48       -8.41     30.27 o
  -7   1   4      652.04      644.91     33.43 o
  -6   1   4       69.02       82.20     13.90 o
  -5   1   4      391.38      372.63     19.42 o
  -4   1   4       33.71       37.71      6.52 o
  -3   1   4     3597.19     4102.71     73.28 o
  -2   1   4    14478.16    18424.13    308.92 o
  -1   1   4     7058.18     7908.51    105.89 o
   0   1   4      159.63      142.78      3.30 o
   1   1   4     4208.59     4271.09    193.25 o
   2   1   4    10980.20    12451.86    330.02 o
   3   1   4      221.12      241.70     23.72 o
   4   1   4       43.30       54.15      7.07 o
   5   1   4      349.26      354.30     14.18 o
   6   1   4       74.87      115.19     11.89 o
   7   1   4      148.67      138.74     29.89 o
   8   1   4      192.10      175.15     32.13 o
   9   1   4        1.74       -9.12     18.82 o
  -9   2   4      126.11      116.79     23.78 o
  -8   2   4       80.89       69.01     21.41 o
  -7   2   4        4.16       -3.30     13.75 o
  -6   2   4     1739.44     1736.84     58.10 o
  -5   2   4      676.25      707.26     30.15 o
  -4   2   4      964.92      996.21     27.64 o
  -3   2   4       27.06       27.77      4.22 o
  -2   2   4     1632.18     1686.29     29.49 o
  -1   2   4       13.97       23.04      5.24 o
   0   2   4       53.71       54.22      2.20 o
   1   2   4       60.30       66.06      7.98 o
   2   2   4     2710.50     2866.41     62.40 o
   3   2   4    12647.69    15305.84    367.74 o
   4   2   4     1512.11     1488.73     45.24 o
   5   2   4        1.89       10.76      5.50 o
   6   2   4       25.04       35.58     10.99 o
   7   2   4      157.89      146.56     52.22 o
   9   2   4        0.42       31.16     24.28 o
  -9   3   4      223.41      232.72     30.94 o
  -8   3   4      967.05      950.96     76.70 o
  -7   3   4        1.83       23.86     20.18 o
  -6   3   4      359.79      361.91     22.89 o
  -5   3   4       77.56       69.23      9.90 o
  -4   3   4      875.65      760.99     22.48 o
  -3   3   4     2515.91     2717.62     54.76 o
  -2   3   4      556.69      519.46     12.53 o
  -1   3   4     7589.74     8816.86    122.35 o
   0   3   4      982.56      903.19     19.02 o
   1   3   4      902.55      981.61     17.84 o
   2   3   4     1241.63     1299.13     29.07 o
   3   3   4     9058.02    11403.22    282.57 o
   4   3   4        7.63        9.42      4.13 o
   5   3   4       42.47       52.74      7.30 o
   6   3   4       39.73       35.78     10.99 o
   7   3   4      302.62      326.38     40.87 o
   8   3   4      132.27      129.58     41.29 o
   9   3   4        8.54       18.51     23.12 o
  -9   4   4       61.41       45.01     23.63 o
  -8   4   4      170.01      202.63     32.27 o
  -7   4   4        3.62       12.18     13.10 o
  -6   4   4      936.02      896.66     41.79 o
  -5   4   4        6.03       -3.20      8.13 o
  -4   4   4       52.05       63.18      7.71 o
  -3   4   4     4864.22     5625.02    111.57 o
  -2   4   4        3.56        8.31      3.45 o
  -1   4   4     3617.89     3698.98     58.76 o
   0   4   4    12628.70    15225.61    233.47 o
   1   4   4    10100.54    11980.37    242.26 o
   2   4   4      336.32      391.21     15.89 o
   3   4   4     3052.54     3150.22    108.05 o
   4   4   4     3527.68     3603.70    113.32 o
   5   4   4      102.99      100.15      8.06 o
   6   4   4     1046.60     1090.10     43.32 o
   7   4   4      935.69      948.19     49.46 o
   8   4   4       19.76        7.83     13.80 o
   9   4   4      232.44      209.51     34.57 o
  -9   5   4        9.19        9.07     20.64 o
  -8   5   4        3.55      -16.00     16.04 o
  -7   5   4     1919.60     2024.11     83.82 o
  -6   5   4      307.21      288.67     21.49 o
  -5   5   4      945.96      923.43     34.59 o
  -4   5   4     2152.84     2072.30     47.30 o
  -3   5   4      374.59      370.70     12.98 o
  -2   5   4      126.72      158.67      6.66 o
  -1   5   4     1988.76     1721.75     29.93 o
   0   5   4       85.76      109.13      5.08 o
   1   5   4        0.27        8.86      4.29 o
   2   5   4     3535.41     3401.56     98.94 o
   3   5   4       73.87       87.50     21.03 o
   4   5   4      368.50      472.68     19.91 o
   5   5   4     2469.56     2562.39     70.09 o
   6   5   4      194.77      223.06     16.70 o
   7   5   4      117.23       82.09     19.58 o
   8   5   4       86.47       82.42     36.10 o
   9   5   4        2.03       -9.39     32.69 o
  -9   6   4        0.60       -1.02     18.42 o
  -8   6   4       30.78       27.68     16.92 o
  -7   6   4      171.65      169.68     21.05 o
  -6   6   4      285.14      267.02     21.83 o
  -5   6   4     1090.72     1057.73     37.92 o
  -4   6   4        7.37        7.79      6.96 o
  -3   6   4      262.81      313.44     10.51 o
  -2   6   4     6397.44     6528.32    130.39 o
  -1   6   4     4349.75     4529.23     77.74 o
   0   6   4     4592.10     4659.34     81.49 o
   1   6   4      678.28      518.08     11.46 o
   2   6   4       18.16       25.10      4.69 o
   3   6   4     1140.09     1063.90     37.77 o
   4   6   4     1533.25     1667.84     51.36 o
   5   6   4      997.85     1002.31     31.29 o
   6   6   4     1905.97     2089.19     80.37 o
   7   6   4       43.82       20.25     13.18 o
   8   6   4      190.19       70.20     35.27 o
  -9   7   4       25.28       53.16     26.26 o
  -8   7   4      662.22      747.21     61.30 o
  -7   7   4       96.65      119.46     16.78 o
  -6   7   4     3492.53     3610.05    111.50 o
  -5   7   4      201.50      174.83     13.78 o
  -4   7   4     3204.40     3052.74     73.79 o
  -3   7   4     1248.61     1247.81     33.14 o
  -2   7   4       89.65       73.78      5.80 o
  -1   7   4     4320.84     4698.10     93.31 o
   0   7   4        0.38        3.65      2.25 o
   1   7   4        1.66        7.28      4.57 o
   2   7   4     1920.56     1930.91     41.77 o
   3   7   4      884.68     1018.46     31.72 o
   4   7   4      681.39      714.79     28.95 o
   5   7   4     1034.83     1156.19     38.37 o
   6   7   4      103.19      105.03     12.47 o
   7   7   4      861.41      916.47     43.65 o
   8   7   4        0.05       11.70     14.32 o
  -9   8   4      417.68      383.62     42.34 o
  -8   8   4      206.04      203.32     35.10 o
  -7   8   4     1428.15     1471.78     67.15 o
  -6   8   4      336.61      363.23     36.32 o
  -5   8   4      703.98      663.73     29.71 o
  -4   8   4     1867.15     2007.85     54.27 o
  -3   8   4        5.30       14.27      4.71 o
  -2   8   4      888.95      963.52     23.63 o
  -1   8   4     1442.83     1426.29     33.32 o
   0   8   4     1414.04     1524.13     31.41 o
   1   8   4     6174.15     6553.28    138.71 o
   2   8   4     2442.35     2477.39     60.06 o
   3   8   4      820.56      896.98     23.01 o
   4   8   4      846.16      875.19     26.59 o
   5   8   4     3449.45     3664.81    100.70 o
   6   8   4      265.82      267.17     17.50 o
   7   8   4      219.39      224.10     53.26 o
   8   8   4        0.08        0.33     22.21 o
  -9   9   4       20.51       23.67     29.73 o
  -8   9   4      104.56      105.22     22.43 o
  -7   9   4      119.48       89.01     22.32 o
  -6   9   4     1412.69     1288.52     82.73 o
  -5   9   4     1330.43     1361.12     48.62 o
  -4   9   4      296.90      267.48     11.14 o
  -3   9   4     1422.88     1500.07     39.07 o
  -2   9   4     1367.81     1207.51     29.74 o
  -1   9   4     1930.16     1947.22     43.70 o
   0   9   4       14.40       14.39      3.40 o
   1   9   4      136.73      115.30     14.61 o
   2   9   4     2432.01     2665.48     61.06 o
   3   9   4      424.76      446.19     15.96 o
   4   9   4     1097.76      961.24     35.18 o
   5   9   4      171.37      171.80      9.48 o
   6   9   4     1552.56     1678.89     59.27 o
   8   9   4       17.31       34.17     16.14 o
  -8  10   4       48.26       36.83     17.63 o
  -7  10   4      978.61     1006.81     60.31 o
  -6  10   4      568.03      578.75     32.13 o
  -5  10   4      110.72      110.45     11.85 o
  -4  10   4        7.93        6.81      4.82 o
  -3  10   4      242.67      226.43     10.13 o
  -2  10   4     1341.92     1487.36     35.05 o
  -1  10   4     3407.52     3465.30     77.40 o
   0  10   4       16.83       23.53      2.65 o
   1  10   4     3607.50     3868.97    115.52 o
   2  10   4      129.31      125.13      3.82 o
   3  10   4        4.41        5.66      2.71 o
   4  10   4       37.97       29.97      3.80 o
   5  10   4     1378.32     1407.54     43.40 o
   6  10   4       67.21       58.08     11.41 o
   7  10   4      170.40        9.95     19.48 o
   8  10   4     1051.39     1005.54     81.23 o
  -8  11   4      103.99      107.68     20.97 o
  -7  11   4        0.17       22.31     15.21 o
  -6  11   4       15.34       25.62     12.66 o
  -5  11   4     1623.52     1681.15     52.61 o
  -4  11   4     2059.79     1952.55     49.71 o
  -3  11   4       97.31       99.27      7.30 o
  -2  11   4      221.89      222.35      8.48 o
  -1  11   4      712.50      564.67     15.09 o
   0  11   4      245.66      212.74      6.77 o
   1  11   4     8401.40    10296.07    266.69 o
   2  11   4      497.86      501.42     11.95 o
   3  11   4     3178.26     3347.47     66.51 o
   4  11   4       76.08       63.80      4.43 o
   5  11   4       91.47      115.50     11.91 o
   6  11   4      257.02      263.01     14.10 o
   7  11   4        1.04        4.54     25.48 o
   8  11   4        6.67       22.75     20.19 o
  -8  12   4       78.97       90.30     20.73 o
  -7  12   4        0.89       20.93     20.13 o
  -6  12   4      248.34      269.70     25.29 o
  -5  12   4       66.42       79.04      8.37 o
  -4  12   4        1.26        0.48      4.96 o
  -3  12   4     3641.47     3949.18    106.76 o
  -2  12   4      658.30      725.45     21.52 o
  -1  12   4     5335.02     6181.25    142.15 o
   0  12   4     7447.96     8859.97    182.38 o
   1  12   4        3.86        5.38      2.40 o
   2  12   4      771.59      830.24     21.32 o
   3  12   4     3113.63     3146.42     82.26 o
   4  12   4      607.51      566.48     20.13 o
   5  12   4     1329.79     1273.79     57.38 o
   6  12   4      436.85      446.33     22.95 o
   7  12   4       53.05       12.37     19.44 o
   8  12   4      132.75      138.64     31.89 o
  -8  13   4      718.32      784.08     56.97 o
  -7  13   4      665.12      678.42     36.96 o
  -6  13   4       12.27       14.67     15.52 o
  -5  13   4      880.55     1006.16     44.36 o
  -4  13   4     1316.80     1265.66     39.78 o
  -3  13   4       70.37       79.39      6.80 o
  -2  13   4       30.16       35.04      6.86 o
  -1  13   4      396.99      383.20     14.28 o
   0  13   4     2758.84     3099.49     65.53 o
   1  13   4      130.52      121.29      5.37 o
   2  13   4      206.47      213.84      6.02 o
   3  13   4      479.59      495.74     15.68 o
   4  13   4        4.79       11.17      4.00 o
   5  13   4     1407.97     1308.85     78.93 o
   6  13   4     1159.12     1182.07     43.25 o
   7  13   4     1190.29     1229.37     64.56 o
   8  13   4      120.73      102.04     26.52 o
  -8  14   4      161.13      185.89     35.76 o
  -7  14   4      548.65      581.48     33.24 o
  -6  14   4      579.25      513.97     33.65 o
  -5  14   4       23.22       37.07     11.26 o
  -4  14   4       41.51       30.37      6.50 o
  -3  14   4      458.34      512.49     20.62 o
  -2  14   4     3575.89     3925.40    106.02 o
  -1  14   4      845.63      958.74     21.07 o
   0  14   4      317.91      287.32      8.32 o
   1  14   4      497.33      494.67     15.72 o
   2  14   4        2.56        0.82      1.22 o
   3  14   4        5.62        3.37      2.66 o
   4  14   4      266.48      256.30     10.32 o
   5  14   4     1899.37     1821.63     60.11 o
   6  14   4      388.17      381.68     24.44 o
   7  14   4       38.06       35.10     12.78 o
   8  14   4      139.70      180.62     30.21 o
  -8  15   4        0.32       -8.05     30.51 o
  -7  15   4       24.72       30.95     15.23 o
  -6  15   4        2.09        0.52     10.52 o
  -5  15   4       54.91       72.54     12.32 o
  -4  15   4      295.08      279.09     16.05 o
  -3  15   4     1585.62     1698.59     50.79 o
  -2  15   4     1177.11     1117.41     31.69 o
  -1  15   4     2137.97     2431.19     64.77 o
   0  15   4      142.28      110.27      6.57 o
   1  15   4      367.69      376.10     12.21 o
   2  15   4       53.71       49.01      4.18 o
   3  15   4      755.34      724.97     26.74 o
   4  15   4        3.03       11.19      5.21 o
   5  15   4       84.59       53.25      7.60 o
   6  15   4      158.55      124.68     19.28 o
   7  15   4      668.69      632.10     35.63 o
   8  15   4        9.74       14.42     23.81 o
  -8  16   4      124.15      156.42     43.30 o
  -7  16   4      167.17      172.99     21.18 o
  -6  16   4      523.45      586.76     64.95 o
  -5  16   4      865.22      916.92     43.16 o
  -4  16   4      849.15      871.48     33.59 o
  -3  16   4      765.92      776.23     31.20 o
  -2  16   4     2253.16     2406.14     57.97 o
  -1  16   4    12155.76    14995.49    381.86 o
   0  16   4       10.93       21.92      2.84 o
   1  16   4     7705.68     8314.59    246.14 o
   2  16   4        0.33        3.73      3.01 o
   3  16   4     2032.64     1957.18     41.24 o
   4  16   4      169.19      174.47     10.21 o
   5  16   4      277.59      250.89     16.25 o
   6  16   4      733.29      157.44     27.03 o
   7  16   4       61.44       61.06     15.57 o
   8  16   4      311.80      257.54     41.02 o
  -8  17   4      151.76      162.30     24.71 o
  -7  17   4      229.42      278.28     30.28 o
  -6  17   4      252.49      266.94     20.92 o
  -5  17   4      409.37      442.38     36.54 o
  -4  17   4      319.52      334.40     14.97 o
  -3  17   4      151.82      168.83      9.01 o
  -2  17   4     1159.07     1338.49     34.52 o
  -1  17   4      722.73      788.25     22.98 o
   0  17   4       99.72      158.25      7.66 o
   1  17   4     1513.87     1387.99     42.92 o
   2  17   4        1.85       -0.19      3.13 o
   3  17   4       18.47       19.97      2.88 o
   4  17   4     1288.41     1370.96     50.34 o
   5  17   4       62.34       59.19     13.05 o
   6  17   4       56.68       61.77     15.06 o
   7  17   4        3.43      -11.04     17.34 o
   8  17   4      113.28       85.25     30.54 o
  -8  18   4       33.16       27.93     23.39 o
  -7  18   4      120.94      103.60     21.16 o
  -6  18   4       18.10        9.85     11.27 o
  -5  18   4      840.40      861.27     47.12 o
  -4  18   4     3068.97     3115.24     95.71 o
  -3  18   4       12.88       20.63      6.69 o
  -2  18   4     1985.24     1976.26     49.68 o
  -1  18   4      293.48      256.17      8.76 o
   0  18   4      616.40      563.68     23.04 o
   1  18   4     5043.69     5171.16    152.65 o
   2  18   4       68.67       58.45      7.45 o
   3  18   4     1545.60     1436.74     37.15 o
   4  18   4      337.53      313.19     14.56 o
   5  18   4       27.51       34.80     11.05 o
   6  18   4     2601.04     2517.75    235.69 o
   7  18   4       62.79      109.71     28.85 o
   8  18   4       15.86        5.37     34.88 o
  -8  19   4        1.04       -1.15     19.37 o
  -7  19   4      138.34      170.99     24.45 o
  -6  19   4      714.08      642.30     42.68 o
  -5  19   4      704.50      733.39     45.96 o
  -4  19   4     1393.94     1287.04     42.86 o
  -3  19   4        1.01        9.31      7.07 o
  -2  19   4       18.78       24.90      6.37 o
  -1  19   4     2904.84     3323.00     81.69 o
   0  19   4       15.32       12.75      2.56 o
   1  19   4     1194.66     1272.30     67.61 o
   2  19   4     1269.31     1163.03     42.11 o
   3  19   4      476.21      376.37     12.72 o
   4  19   4       73.02       61.43     10.80 o
   5  19   4       13.51       13.68      8.53 o
   6  19   4      393.93      328.33     29.58 o
   7  19   4      112.58      112.44     34.24 o
   8  19   4      219.50      245.57     48.37 o
  -8  20   4      118.62      102.39     26.09 o
  -7  20   4       19.66       25.06     15.04 o
  -6  20   4       81.03      126.51     36.91 o
  -5  20   4       79.67       94.06     18.54 o
  -4  20   4      769.67      724.70     42.53 o
  -3  20   4     2290.03     2604.96     89.33 o
  -2  20   4      402.60      343.34     14.78 o
  -1  20   4     1378.88     1380.42     38.95 o
   0  20   4     2392.24     2206.17     79.49 o
   1  20   4      144.16      101.22     12.29 o
   2  20   4       70.25       85.91      7.99 o
   3  20   4     4311.61     4690.79    154.92 o
   4  20   4       41.42       47.29      7.28 o
   5  20   4     1114.85     1002.68     56.20 o
   6  20   4     1331.07     1471.15     74.72 o
   7  20   4       83.70      113.14     22.41 o
   8  20   4      353.62      331.07     75.33 o
  -8  21   4       26.74       43.09     21.45 o
  -7  21   4      198.07      194.10     23.68 o
  -6  21   4       64.11       51.90     19.08 o
  -5  21   4        0.55       16.68     12.80 o
  -4  21   4      887.27      900.83     38.30 o
  -3  21   4      113.11      127.15     12.04 o
  -2  21   4      739.29      773.36     65.60 o
  -1  21   4     1927.49     1967.49     59.28 o
   0  21   4       65.24       59.93      7.01 o
   1  21   4      142.38       54.84      4.74 o
   2  21   4      132.44      111.88      6.71 o
   3  21   4      283.29      232.10     14.89 o
   4  21   4      812.39      812.45     61.27 o
   5  21   4      220.41      216.77     39.83 o
   6  21   4       53.91       21.04     26.34 o
   7  21   4      266.08      263.76     35.46 o
   8  21   4      295.23      226.05     57.65 o
  -8  22   4        0.81       19.86     21.70 o
  -7  22   4      540.64      633.29     43.20 o
  -6  22   4      202.12      245.76     27.16 o
  -5  22   4       59.41       65.43     19.46 o
  -4  22   4       18.08       29.00     12.37 o
  -3  22   4      455.55      507.07     27.47 o
  -2  22   4     3970.55     4326.97    225.22 o
  -1  22   4      820.05      783.80     26.65 o
   0  22   4     1146.08     1154.15     44.95 o
   1  22   4     3019.07     2990.15     91.70 o
   2  22   4      268.78      253.60     13.09 o
   3  22   4        4.67        6.00      6.15 o
   4  22   4     6186.81     6480.90    433.57 o
   5  22   4      511.50      528.95     37.41 o
   6  22   4      326.80      365.30     35.32 o
   7  22   4        3.33      -11.82     18.82 o
  -7  23   4       19.35       41.48     21.73 o
  -6  23   4       71.63       89.37     22.82 o
  -5  23   4       50.65       51.63     34.22 o
  -4  23   4      731.83      704.65     46.83 o
  -3  23   4      795.43      693.09     35.50 o
  -2  23   4        7.42       15.07      8.05 o
  -1  23   4      690.14      687.94     25.59 o
   0  23   4      252.48      260.19     30.12 o
   1  23   4      179.51      176.81     12.75 o
   2  23   4      413.45      388.40     26.64 o
   3  23   4       86.56       73.76     11.08 o
   4  23   4      587.74      477.97     60.08 o
   5  23   4      594.20      494.94     50.94 o
   6  23   4      545.70      584.13     51.91 o
   7  23   4       41.96       27.30     35.05 o
  -7  24   4      103.61      119.36     28.02 o
  -6  24   4        3.94       -3.36     21.46 o
  -5  24   4       40.16       75.40     14.74 o
  -4  24   4      211.90      210.24     20.50 o
  -3  24   4      418.02      351.91     27.63 o
  -2  24   4      651.51      610.64     33.65 o
  -1  24   4     1740.43     1618.20     66.67 o
   0  24   4      739.05      736.09     50.13 o
   2  24   4       71.16      113.10     17.45 o
   3  24   4     1080.93     1129.98     53.29 o
   4  24   4       82.33       84.58     20.14 o
   5  24   4        1.54        4.20     12.91 o
   6  24   4       53.25       64.49     17.75 o
   7  24   4      359.59      373.30     41.13 o
  -7  25   4      449.29      495.63     41.79 o
  -6  25   4      842.52      912.20     48.62 o
  -5  25   4        3.21       18.29     20.22 o
  -4  25   4       96.34       88.61     15.90 o
  -3  25   4      177.64      179.14     18.92 o
  -2  25   4       11.59        4.89     26.33 o
  -1  25   4      992.54      575.12     63.52 o
   0  25   4      604.54      625.70     28.20 o
   1  25   4       18.46        3.02     11.74 o
   2  25   4      220.91      238.23     23.20 o
   3  25   4      181.27      166.00     21.51 o
   4  25   4      149.17      173.38     37.78 o
   5  25   4      314.06      305.43     32.29 o
   6  25   4       87.02       95.12     33.22 o
   7  25   4       68.17       47.32     16.22 o
  -7  26   4       49.59       46.55     23.76 o
  -6  26   4       26.91       26.56     23.18 o
  -5  26   4       57.21       65.07     19.29 o
  -4  26   4      804.94      890.65     54.29 o
  -3  26   4        0.16        0.56      9.14 o
  -2  26   4       38.38       26.61      9.75 o
  -1  26   4      588.20      523.92     29.06 o
   0  26   4      100.01       83.60      9.74 o
   1  26   4        3.42       10.10     10.56 o
   2  26   4       32.89       23.48     13.42 o
   3  26   4      296.35      325.18     26.08 o
   4  26   4       19.80       12.92     12.30 o
   5  26   4      652.72      660.97     47.52 o
   6  26   4       77.26      144.84     25.54 o
   7  26   4      439.55      451.38     33.97 o
  -7  27   4      155.98      174.98     36.10 o
  -6  27   4      335.29      377.80     31.24 o
  -5  27   4      218.64      245.98     26.88 o
  -4  27   4        0.29        4.18     15.86 o
  -3  27   4       39.88       68.62     10.72 o
  -2  27   4      399.62      394.61     34.20 o
  -1  27   4      128.61      134.36     15.95 o
   0  27   4        0.53       -2.35      5.70 o
   1  27   4     4181.07     4619.40    262.19 o
   2  27   4     1022.20     1136.32     58.38 o
   3  27   4        4.64       17.25      9.02 o
   4  27   4      455.16      456.57     85.91 o
   6  27   4      231.61      264.59     52.92 o
   7  27   4       42.18       38.64     21.92 o
  -7  28   4       29.54       18.38     20.01 o
  -6  28   4      350.27      376.17     34.39 o
  -5  28   4      134.82      152.79     22.37 o
  -4  28   4       88.58      113.87     24.33 o
  -3  28   4      617.59      575.70     28.35 o
  -2  28   4       36.98       26.02     12.30 o
  -1  28   4     2637.86     2779.23    117.90 o
   0  28   4      202.48      133.27      9.93 o
   1  28   4        0.37       29.17     14.08 o
   2  28   4       77.71       85.25     18.46 o
   3  28   4        2.44        9.05     14.75 o
   4  28   4      481.45      389.63     33.56 o
   5  28   4      193.95      212.65     32.59 o
   6  28   4       89.76       71.51     16.87 o
   7  28   4        0.11       16.30     19.13 o
  -7  29   4        4.58        7.58     15.54 o
  -6  29   4      473.45      531.54     36.55 o
  -5  29   4       10.42       28.48     12.51 o
  -4  29   4     1050.13     1270.65    106.59 o
  -3  29   4       27.06       21.71      9.94 o
  -2  29   4     1224.51     1208.07    171.53 o
  -1  29   4      604.95      643.09     32.91 o
   0  29   4      923.08      822.06     46.50 o
   1  29   4      653.32      585.57     38.52 o
   2  29   4      101.30       76.69     10.78 o
   3  29   4      211.96      220.13     24.20 o
   4  29   4      197.29      179.04     20.63 o
   5  29   4      465.36      464.30     33.15 o
   6  29   4      227.62      218.27     23.41 o
   7  29   4       79.66       55.24     16.60 o
  -7  30   4        9.22       20.30     19.51 o
  -6  30   4      585.33      644.32     36.37 o
  -5  30   4       11.33       14.92     23.28 o
  -4  30   4       20.19        8.00     11.23 o
  -3  30   4       19.29       32.99     13.90 o
  -2  30   4      391.58      467.81     27.56 o
  -1  30   4     1284.32     1384.88     54.25 o
   0  30   4     6651.35     7165.00    423.17 o
   1  30   4      556.98      500.45     29.36 o
   2  30   4      383.85      331.96     24.08 o
   3  30   4      602.12      604.71     45.56 o
   4  30   4       43.39       52.67     15.43 o
   5  30   4        0.01      -13.38     22.30 o
   6  30   4      133.29      137.80     25.14 o
  -6  31   4      213.29      252.73     23.94 o
  -5  31   4        5.54        1.36     10.50 o
  -4  31   4       15.82       20.19     12.28 o
  -3  31   4        4.17       18.45     11.96 o
  -2  31   4      777.15      925.77     92.82 o
  -1  31   4      511.39      581.37     30.22 o
   0  31   4       13.61       46.95     30.18 o
   1  31   4     1042.76      956.95     52.58 o
   2  31   4      545.46      562.95     42.84 o
   3  31   4       10.95       31.88     14.25 o
   4  31   4       93.52       43.78     14.71 o
   5  31   4       10.45       36.06     18.67 o
   6  31   4        8.52       23.47     25.49 o
  -6  32   4       66.66       42.54     15.24 o
  -5  32   4        7.39      -10.39     14.76 o
  -4  32   4       21.95      -12.66     12.66 o
  -3  32   4      931.21      826.78     47.73 o
  -2  32   4      468.97      462.82     47.85 o
  -1  32   4     3696.52     4187.38    163.12 o
   2  32   4        0.36        0.67     12.74 o
   3  32   4       15.55       -7.38     20.12 o
   4  32   4       48.64        6.37     23.15 o
   5  32   4        3.47       26.80     19.19 o
   6  32   4       10.45       14.51     24.76 o
  -6  33   4      242.22      249.13     30.61 o
  -5  33   4       60.62       43.69     13.53 o
  -4  33   4      160.05       79.75     19.55 o
  -3  33   4      143.85      133.47     14.53 o
  -2  33   4      577.81      692.27     76.95 o
  -1  33   4      207.48      201.53     20.23 o
   2  33   4      220.77      201.31     24.20 o
   4  33   4        2.53       -0.62     18.44 o
   5  33   4       30.05       35.73     32.87 o
   6  33   4       10.78       -5.96     17.83 o
  -6  34   4        6.57       23.96     18.38 o
  -5  34   4      234.82      341.98     22.98 o
  -4  34   4       28.58       18.74     11.03 o
  -3  34   4        4.76       13.55     10.39 o
  -2  34   4     1026.64     1015.84     48.65 o
  -1  34   4        3.75        1.00     10.60 o
   0  34   4      153.46      104.65     55.58 o
   2  34   4       78.92      121.14     25.84 o
   4  34   4        0.10      -14.00     14.00 o
   5  34   4        4.29        9.08     15.41 o
   6  34   4      165.35      189.81     37.91 o
  -6  35   4       21.61        1.58     17.96 o
  -5  35   4       56.28       50.64     14.26 o
  -4  35   4      954.82     1052.03     71.08 o
  -3  35   4       45.30       39.94     17.72 o
  -2  35   4       12.63       -7.52     11.00 o
  -1  35   4      464.95      408.64     24.36 o
   0  35   4      115.78       40.79     15.68 o
   1  35   4     1179.33     1005.83     67.49 o
   2  35   4       99.64       18.80     16.11 o
   3  35   4       12.61        8.21     11.79 o
   4  35   4        0.18       -3.02     22.13 o
   5  35   4       88.63       75.33     18.34 o
  -5  36   4      137.37      126.41     25.15 o
  -4  36   4      623.36      684.39     29.98 o
  -3  36   4        0.36       -1.21     10.18 o
  -2  36   4        0.72        2.79     10.85 o
  -1  36   4        0.80        4.47     10.25 o
   0  36   4      333.99      345.02     23.88 o
   1  36   4     1194.02     1316.22     87.31 o
   2  36   4        3.11        1.78      9.31 o
   3  36   4      252.87      278.11     25.19 o
   5  36   4      204.79      257.65     29.61 o
  -5  37   4       12.68       19.88     16.26 o
  -4  37   4      118.98      135.44     17.08 o
  -3  37   4       78.45       65.21     17.08 o
  -2  37   4        9.92       40.16     15.51 o
  -1  37   4       20.32       23.95     13.17 o
   0  37   4      146.56      198.84     16.28 o
   1  37   4      207.56       97.48     33.94 o
   2  37   4        2.31       10.36     14.05 o
   3  37   4      155.63      155.51     17.46 o
   4  37   4      173.80      208.72     55.41 o
   5  37   4      984.34     1227.36    117.15 o
  -5  38   4      184.01      172.90     36.94 o
  -4  38   4      106.75      116.57     17.49 o
  -3  38   4       17.75       22.64     15.85 o
  -2  38   4        2.86       21.48     12.90 o
  -1  38   4      228.65      262.89     20.26 o
   0  38   4      238.16      227.18     20.81 o
   1  38   4      368.43      336.83     26.71 o
   2  38   4        0.50        2.63     12.08 o
   3  38   4      180.52      202.54     19.81 o
   4  38   4        1.85       13.67     15.72 o
   5  38   4      184.40      160.58     29.73 o
  -5  39   4      160.24      184.99     27.19 o
  -4  39   4       28.36       53.86     22.21 o
  -3  39   4      480.23      435.79     31.02 o
  -2  39   4        5.63       16.68     13.73 o
  -1  39   4       45.24      103.39     15.18 o
   0  39   4      119.71      192.37     27.18 o
   1  39   4       52.72       73.43     16.12 o
   2  39   4        0.67       20.34     11.01 o
   3  39   4        0.05      -14.25     18.41 o
   4  39   4       87.91      105.44     18.97 o
  -4  40   4      166.11      196.30     28.14 o
  -3  40   4        0.52       18.17     14.44 o
  -2  40   4      270.02      301.37     32.99 o
  -1  40   4      583.72      664.61     36.56 o
   0  40   4       47.64       81.23     14.96 o
   1  40   4       39.77       46.12     12.18 o
   2  40   4        0.36       -7.09     13.10 o
   3  40   4     1725.81     2139.94     92.89 o
   4  40   4       70.47       49.42     16.84 o
  -4  41   4      334.56      358.96     37.17 o
  -3  41   4      218.78      260.30     35.38 o
  -2  41   4       10.62        5.35     14.45 o
  -1  41   4        6.23       -0.86     11.54 o
   0  41   4       40.55       22.79     11.42 o
   1  41   4       93.01       89.05     15.94 o
   2  41   4      496.51      562.61     44.33 o
   3  41   4        1.92        2.85     19.42 o
   4  41   4       22.75       25.19     25.37 o
  -4  42   4       21.33       97.26     56.01 o
  -3  42   4       71.31       28.12     21.91 o
  -2  42   4      159.50      234.15     33.41 o
  -1  42   4       34.05       25.39     13.05 o
   0  42   4       53.18       49.15     16.71 o
   1  42   4      208.06      232.79     22.93 o
   2  42   4        4.84      -13.49     13.49 o
   3  42   4        0.81       15.07     19.09 o
  -3  43   4       70.25       79.77     25.78 o
  -2  43   4       17.65       21.33     17.03 o
  -1  43   4      368.91      326.53     57.36 o
   0  43   4        0.16       10.64     12.52 o
   1  43   4       54.11       36.45     15.07 o
   2  43   4        1.79       -7.21     16.32 o
   3  43   4       48.73       62.38     19.86 o
  -3  44   4      172.20      241.43     67.49 o
  -2  44   4      162.71      205.41     36.38 o
  -1  44   4       98.38      102.30     22.72 o
   0  44   4       19.24       34.22     13.69 o
   1  44   4       25.47       22.28     15.34 o
   2  44   4       14.86       -2.33     13.44 o
  -2  45   4      103.74      120.64     36.94 o
  -1  45   4       13.96        5.23     15.60 o
   0  45   4       51.95       37.39     18.09 o
   1  45   4       42.98       35.27     15.57 o
   2  45   4       17.06        0.20     14.25 o
  -1  46   4       42.25       56.49     31.05 o
   0  46   4        9.28        1.94     14.03 o
   1  46   4      142.52       91.67     30.43 o
  -9   1   5       64.24      100.05     32.99 o
  -8   1   5       22.89       46.03     21.59 o
  -7   1   5      512.63      591.69     34.34 o
  -6   1   5       15.64       32.90     12.73 o
  -5   1   5      392.42      401.25     20.55 o
  -4   1   5      260.93      284.96     11.29 o
  -3   1   5     2488.93     2812.74     55.00 o
  -2   1   5     2574.82     2846.04     51.45 o
  -1   1   5     2094.14     2115.35     37.95 o
   0   1   5      334.05      318.18      8.44 o
   1   1   5      599.40      518.65     11.10 o
   2   1   5      744.07      796.17     20.37 o
   3   1   5      684.35      577.56     19.61 o
   4   1   5       94.38      112.62      7.67 o
   5   1   5      799.67      795.79     26.63 o
   6   1   5       64.16       39.88     10.76 o
   7   1   5      500.95      621.14     57.62 o
  -9   2   5      597.86      495.88     61.12 o
  -8   2   5       30.78       57.40     17.35 o
  -7   2   5       49.76       39.91     14.22 o
  -6   2   5      321.89      313.37     23.16 o
  -5   2   5       13.86       13.11      8.36 o
  -4   2   5       68.03       53.40      5.73 o
  -3   2   5       99.04      128.58      7.00 o
  -2   2   5     2067.80     1983.14     33.91 o
  -1   2   5     1199.35     1250.09     24.03 o
   0   2   5     1840.71     1740.09     28.93 o
   1   2   5     3159.30     3100.37     60.62 o
   2   2   5        3.02        5.93      3.12 o
   3   2   5        6.87       11.65      4.04 o
   4   2   5     1176.11     1279.92     35.53 o
   5   2   5       16.08       19.07      5.72 o
   6   2   5       34.24       34.81     13.00 o
   7   2   5      268.97      232.63     42.36 o
   8   2   5       95.28       58.73     28.19 o
  -9   3   5       66.47       68.69     21.35 o
  -8   3   5       19.46        7.88     16.41 o
  -7   3   5      443.53      421.39     29.95 o
  -6   3   5     1534.95     1484.58     49.46 o
  -5   3   5      366.09      369.52     21.04 o
  -4   3   5      890.56      928.60     24.35 o
  -3   3   5     2011.32     1743.57     39.54 o
  -2   3   5        1.35       16.02      4.62 o
  -1   3   5       75.06       82.98      4.90 o
   0   3   5     4742.45     5082.92     79.10 o
   1   3   5      903.71      997.81     23.44 o
   2   3   5       82.42      194.99     13.82 o
   3   3   5      922.44     1025.61     30.52 o
   4   3   5      142.02      121.95      8.02 o
   5   3   5      228.36      223.19     12.35 o
   6   3   5     2874.76     3249.90    112.01 o
   7   3   5      887.59      996.10     75.76 o
  -9   4   5      154.03      153.97     22.73 o
  -8   4   5      115.27       82.35     23.31 o
  -7   4   5     1343.51     1276.35     48.73 o
  -6   4   5       60.97       66.80     13.35 o
  -5   4   5      180.27      207.84     16.25 o
  -4   4   5      135.71      161.47     10.87 o
  -3   4   5        1.11       23.08      6.21 o
  -2   4   5       20.55       17.94      4.17 o
  -1   4   5      309.07      318.02      9.03 o
   0   4   5     3463.28     3562.23     58.37 o
   1   4   5     3268.16     3329.61     66.62 o
   2   4   5     4390.20     4596.76    119.95 o
   3   4   5      596.13      557.82     21.27 o
   4   4   5      202.62      215.18     11.68 o
   5   4   5       10.93       13.23      7.56 o
   6   4   5      139.61      132.19     15.76 o
   7   4   5       10.52       -5.70     35.55 o
   8   4   5       68.36       75.41     21.91 o
  -8   5   5      395.13      395.53     39.46 o
  -7   5   5      302.89      347.04     24.86 o
  -6   5   5      522.04      467.69     27.20 o
  -5   5   5       22.04       41.38     12.76 o
  -4   5   5        3.87        9.66      5.51 o
  -3   5   5     4996.40     5498.68    113.56 o
  -2   5   5      113.40      106.64      6.18 o
  -1   5   5     3321.20     3580.68     68.47 o
   0   5   5      727.54      769.94     15.14 o
   1   5   5        0.10       11.02      2.65 o
   2   5   5     1080.59     1060.45     30.41 o
   3   5   5     7439.20     8204.36    218.75 o
   4   5   5      143.86      180.84     10.53 o
   5   5   5      187.79      158.35     10.21 o
   6   5   5        0.33        8.86     14.12 o
   8   5   5      323.43      346.40     45.73 o
  -8   6   5      216.88      140.36     25.48 o
  -7   6   5      836.74      839.23     40.06 o
  -6   6   5      147.92      139.76     16.44 o
  -5   6   5       95.56      127.67     12.71 o
  -4   6   5     1592.11     1626.56     40.92 o
  -3   6   5      717.79      677.40     23.83 o
  -2   6   5     1450.42     1212.59     29.57 o
  -1   6   5      991.66     1009.07     21.21 o
   0   6   5     6333.15     6809.67    119.36 o
   1   6   5       35.65       43.62      3.12 o
   2   6   5      550.57      544.01     14.46 o
   3   6   5     7467.26     8315.32    220.65 o
   4   6   5       11.00       23.81      6.44 o
   5   6   5       56.24       42.99      7.84 o
   6   6   5       63.84       55.35     13.98 o
   7   6   5        3.59       10.29     11.65 o
   8   6   5      103.04      113.10     33.23 o
  -8   7   5        0.02       14.50     24.98 o
  -7   7   5      190.19      202.25     20.46 o
  -6   7   5     1269.36     1197.51     43.40 o
  -5   7   5     1387.36     1360.05     39.57 o
  -4   7   5       75.14       84.40      7.12 o
  -3   7   5       73.05       68.22      6.75 o
  -2   7   5     6584.25     7528.75    178.93 o
  -1   7   5      227.69      224.16     11.91 o
   0   7   5      209.40      207.81      9.09 o
   1   7   5      754.64      749.29     20.68 o
   2   7   5     1400.24     1333.45     32.56 o
   3   7   5      195.17      241.55     10.98 o
   4   7   5     1995.33     2044.33     71.94 o
   5   7   5       73.98       68.30      8.28 o
   6   7   5      443.63      330.76     29.34 o
   8   7   5      412.97      533.42     74.04 o
  -8   8   5       71.62       54.83     21.44 o
  -7   8   5     1692.16     1635.64    114.19 o
  -6   8   5       96.73       82.02     15.93 o
  -5   8   5       30.32       47.20     10.41 o
  -4   8   5     3358.17     3313.37     80.15 o
  -3   8   5       48.79       39.45      6.98 o
  -2   8   5     3916.79     3806.19     93.15 o
  -1   8   5     3666.58     3935.30     75.45 o
   0   8   5     7276.43     7938.71    152.30 o
   1   8   5       25.17       44.56      2.98 o
   2   8   5      142.61      179.44     12.62 o
   3   8   5      158.21      158.83      7.88 o
   4   8   5      208.86      245.93     14.12 o
   5   8   5      512.23      556.41     24.60 o
   6   8   5       18.46        0.99      9.33 o
   7   8   5      198.38      186.81     40.31 o
   8   8   5        5.26       32.29     22.52 o
  -8   9   5      403.98      412.90     53.51 o
  -7   9   5       22.56       -5.09     21.11 o
  -6   9   5       24.08       11.16     14.26 o
  -5   9   5     1322.23     1539.51     54.70 o
  -4   9   5     1214.58     1275.09     40.21 o
  -3   9   5      254.58      280.24     11.62 o
  -2   9   5     4911.75     5594.23    138.48 o
  -1   9   5     2383.35     2733.47     60.86 o
   0   9   5     5398.53     6845.94    135.49 o
   1   9   5     1034.60     1328.31     33.35 o
   2   9   5    10221.06    12844.26    355.49 o
   3   9   5     1327.14     1320.25     42.93 o
   4   9   5      983.14     1061.23     58.81 o
   5   9   5     4493.88     5009.51    232.16 o
   6   9   5       23.87       19.10      8.67 o
   7   9   5      190.05      183.29     36.95 o
   8   9   5        2.08        3.82     16.95 o
  -8  10   5       12.50       22.39     23.04 o
  -7  10   5        2.93       11.22     18.37 o
  -6  10   5      975.96     1032.13     55.71 o
  -5  10   5      250.19      198.98     13.74 o
  -4  10   5     2245.62     2300.07     58.60 o
  -3  10   5     1629.70     1693.19     47.42 o
  -2  10   5     4609.53     4869.98    120.81 o
  -1  10   5      211.27      234.70      8.45 o
   0  10   5      387.52      273.44      8.82 o
   1  10   5     8851.13    10068.34    251.11 o
   2  10   5      111.59       87.69      9.27 o
   3  10   5      496.99      458.83     14.20 o
   4  10   5        9.00       11.41      5.33 o
   5  10   5     1082.65     1192.46     46.89 o
   6  10   5       36.69       50.61     18.49 o
   7  10   5      157.77      134.10     19.88 o
   8  10   5       26.51       16.43     27.84 o
  -8  11   5      345.46      281.70     38.65 o
  -7  11   5      320.94      371.33     47.76 o
  -6  11   5      592.94      637.92     42.16 o
  -5  11   5      864.36      907.86     40.71 o
  -4  11   5      539.41      562.07     19.63 o
  -3  11   5      508.90      532.51     18.85 o
  -2  11   5     2799.21     3028.65     78.91 o
  -1  11   5     1179.22     1274.83     31.71 o
   0  11   5     1058.18     1060.47     26.94 o
   1  11   5      191.73      252.83     17.59 o
   2  11   5        0.08        6.52      2.54 o
   3  11   5      511.29      513.78     13.24 o
   4  11   5        3.41        3.14      3.70 o
   5  11   5     1877.72     1982.76    100.20 o
   6  11   5      785.97      769.01     65.26 o
   7  11   5      244.18      235.94     39.99 o
   8  11   5      124.68      106.35     26.62 o
  -8  12   5        0.02       -3.24     21.91 o
  -7  12   5        1.03       -8.26     18.27 o
  -6  12   5      531.71      668.08     62.89 o
  -5  12   5     3571.65     3666.52    113.27 o
  -4  12   5     1145.89     1124.65     34.09 o
  -3  12   5        0.05        3.05      6.02 o
  -2  12   5     3298.91     3334.76     86.39 o
  -1  12   5      451.37      519.05     15.00 o
   0  12   5        2.48       28.08      3.81 o
   1  12   5     4981.65     5369.77    158.40 o
   2  12   5      741.56      635.42     18.60 o
   3  12   5      441.73      404.85     12.74 o
   4  12   5       85.70       88.07      6.72 o
   5  12   5     1806.06     1912.45     94.09 o
   6  12   5        0.68       12.42     14.08 o
   7  12   5        0.24       29.17     21.46 o
   8  12   5        0.57      -11.98     24.01 o
  -8  13   5       30.57       32.29     25.44 o
  -7  13   5      109.38      114.14     18.53 o
  -6  13   5     1187.63     1337.27     54.42 o
  -5  13   5        3.18       -1.14      7.69 o
  -4  13   5     1590.64     1668.82     49.85 o
  -3  13   5      647.04      569.52     19.02 o
  -2  13   5      510.04      490.48     16.29 o
  -1  13   5       78.59       59.20      6.49 o
   0  13   5     3366.13     3371.38     75.37 o
   1  13   5      834.46      857.05     24.48 o
   2  13   5     1433.11     1455.01     48.84 o
   3  13   5      109.45      103.32      5.67 o
   4  13   5      536.99      498.24     17.39 o
   5  13   5      842.83      815.04     82.85 o
   6  13   5      637.05      642.03     47.36 o
   7  13   5       11.97       11.40     17.44 o
   8  13   5      230.77      270.44     46.53 o
  -8  14   5      104.26       90.28     31.55 o
  -7  14   5      992.50     1197.77     67.18 o
  -6  14   5      315.54      272.17     24.33 o
  -5  14   5       63.22       51.75      9.96 o
  -4  14   5     2999.78     2946.17    119.06 o
  -3  14   5      255.57      290.26     15.05 o
  -2  14   5     3620.04     3670.39     92.83 o
  -1  14   5        1.03        2.55      4.62 o
   0  14   5      222.86      154.65      5.53 o
   1  14   5       20.12       31.72      2.89 o
   2  14   5      138.16      149.83     10.22 o
   3  14   5     2060.50     1947.41     48.14 o
   4  14   5      149.28      140.77     10.08 o
   5  14   5       16.36       13.17     10.51 o
   6  14   5       84.33      102.22     19.11 o
   7  14   5     1389.27     1520.10     82.86 o
   8  14   5      260.49      248.05     57.80 o
  -8  15   5      190.04      253.91     42.65 o
  -7  15   5      387.66      391.74     41.16 o
  -6  15   5        1.73       16.79     13.20 o
  -5  15   5      243.28      259.15     20.27 o
  -4  15   5      371.60      393.05     19.35 o
  -3  15   5      431.06      369.96     25.89 o
  -2  15   5     1505.60     1617.29     44.25 o
  -1  15   5        8.09        1.44      4.04 o
   0  15   5      261.00      272.34      8.66 o
   1  15   5       99.01      105.62      5.29 o
   2  15   5      955.93     1050.66     32.72 o
   3  15   5     1940.40     1759.50     37.23 o
   4  15   5     1521.64     1569.79     51.72 o
   5  15   5      623.95      493.35     38.16 o
   6  15   5       43.62       34.99     18.62 o
   7  15   5        0.58       -7.75     13.99 o
   8  15   5        0.89        8.55     36.72 o
  -8  16   5      250.31      225.48     44.02 o
  -7  16   5      133.65      143.45     18.27 o
  -6  16   5      129.29      143.38     20.14 o
  -5  16   5      319.28      353.94     29.03 o
  -4  16   5     3391.58     3315.33     97.24 o
  -3  16   5       70.75       39.62      7.59 o
  -2  16   5     1175.75     1250.63     40.85 o
  -1  16   5        1.57       -0.16      3.97 o
   0  16   5     1703.83     1754.28     42.90 o
   1  16   5        0.17        3.59      5.05 o
   2  16   5     1134.53     1089.66     33.68 o
   3  16   5     1572.85     1525.52     41.88 o
   5  16   5      156.81      192.26     23.85 o
   6  16   5      176.84      126.14     33.09 o
   7  16   5       48.21       64.85     15.94 o
   8  16   5       22.36       71.10     38.57 o
  -8  17   5        3.41        1.01     27.50 o
  -7  17   5      248.08      288.56     27.29 o
  -6  17   5      204.96      227.75     22.20 o
  -5  17   5       80.28       99.98     19.63 o
  -4  17   5       86.33      112.20     10.76 o
  -3  17   5       13.41       -6.99      6.99 o
  -2  17   5      849.34      772.91     23.67 o
  -1  17   5      118.21      117.72      7.28 o
   0  17   5      241.33      286.53      9.44 o
   1  17   5       94.58       99.52      5.63 o
   2  17   5      426.87      488.72     20.88 o
   3  17   5     1183.37     1163.61     46.32 o
   4  17   5     1341.19     1296.73     81.79 o
   5  17   5       82.05       56.51     16.11 o
   6  17   5        3.72       13.31     13.81 o
   7  17   5      266.70      272.76     26.87 o
   8  17   5      970.48     1024.70     98.38 o
  -8  18   5       40.01       53.64     28.99 o
  -7  18   5        3.68       -4.60     15.74 o
  -6  18   5       58.67       40.65     22.81 o
  -5  18   5      179.84      180.18     29.57 o
  -4  18   5      246.98      231.50     13.73 o
  -3  18   5     1963.24     2130.51     56.99 o
  -2  18   5       39.74       83.89      6.70 o
  -1  18   5      244.07      316.03     11.75 o
   0  18   5      817.16      849.22     22.52 o
   1  18   5       77.69      118.56      9.53 o
   2  18   5     1362.24     1416.83     47.70 o
   3  18   5     2132.60     2149.06     65.56 o
   4  18   5     2497.74     2619.72    185.08 o
   5  18   5       26.30       36.37     10.40 o
   6  18   5      788.89      817.40     46.61 o
   7  18   5      214.53      250.92     22.85 o
   8  18   5       10.73      -12.80     19.49 o
  -8  19   5        0.27        2.19     20.53 o
  -7  19   5        0.72       12.53     16.92 o
  -6  19   5       24.69       58.42     17.05 o
  -5  19   5     2050.47     2109.80    103.38 o
  -4  19   5       68.88       80.43     13.56 o
  -3  19   5      878.83      932.51     36.37 o
  -2  19   5      287.82      311.96     13.90 o
  -1  19   5      109.47      104.66      7.05 o
   0  19   5       36.38       22.51      3.93 o
   1  19   5      340.26      357.58     13.88 o
   2  19   5      544.50      523.39     21.78 o
   3  19   5      388.82      361.63     28.46 o
   6  19   5      999.01     1078.12     57.37 o
   7  19   5      350.06      333.52     27.99 o
   8  19   5      194.90      265.38     37.20 o
  -8  20   5       33.19       26.22     27.34 o
  -7  20   5       92.06       85.43     17.97 o
  -6  20   5        0.61       -8.33     18.76 o
  -5  20   5        4.58       41.92     22.47 o
  -4  20   5      516.19      492.24     22.40 o
  -3  20   5     1357.76     1278.84     40.40 o
  -2  20   5      208.31      212.98     12.02 o
  -1  20   5     1332.94     1398.22     50.34 o
   0  20   5      191.04      177.00      6.73 o
   1  20   5      103.37      123.55      8.88 o
   2  20   5     1297.92     1233.23     41.10 o
   3  20   5      743.80      731.33     35.84 o
   4  20   5      104.08      100.43     21.32 o
   5  20   5       14.80       17.64     10.01 o
   6  20   5      596.62      599.47     32.11 o
   7  20   5      123.11      133.26     34.57 o
   8  20   5       82.49       80.19     35.57 o
  -8  21   5       87.35       56.07     20.37 o
  -7  21   5       91.11       96.50     25.43 o
  -6  21   5       32.88       20.66     23.81 o
  -5  21   5       81.45       73.04     28.53 o
  -4  21   5      303.97      272.44     20.79 o
  -3  21   5        5.77        9.37      8.22 o
  -2  21   5      564.19      602.93     27.35 o
  -1  21   5      281.76      259.46      9.11 o
   0  21   5     2791.61     3170.89     76.99 o
   1  21   5     4524.14     4566.21    296.45 o
   2  21   5       87.18       40.32     12.09 o
   3  21   5       16.37       14.03      7.69 o
   4  21   5       10.91        8.60      8.43 o
   5  21   5       18.71       30.40      9.99 o
   6  21   5      269.98      313.30     23.63 o
   7  21   5      196.99      159.55     37.28 o
  -7  22   5        9.12       19.62     18.60 o
  -6  22   5        7.16       11.85     20.39 o
  -5  22   5       17.44        1.70     17.77 o
  -4  22   5      736.14      757.57     40.16 o
  -3  22   5      318.16      280.74     16.65 o
  -2  22   5      181.64      175.09     12.88 o
  -1  22   5       74.09       80.37      6.67 o
   0  22   5      122.79      134.58      8.49 o
   1  22   5      106.80      120.70      9.28 o
   2  22   5      914.26     1006.59     48.91 o
   3  22   5       45.84       46.00      8.47 o
   4  22   5      218.41      223.99     17.33 o
   5  22   5       78.11       72.99     16.24 o
   6  22   5        2.05       -0.95     12.65 o
   7  22   5        0.01       14.42     30.51 o
  -7  23   5       95.76      144.19     29.41 o
  -6  23   5       19.57       15.00     15.59 o
  -5  23   5      123.28      120.77     25.68 o
  -4  23   5      122.49      101.64     16.38 o
  -3  23   5       30.49       22.41     10.61 o
  -2  23   5       37.45       41.38      7.31 o
  -1  23   5      129.38      128.03     13.84 o
   0  23   5       25.67       30.89      5.73 o
   1  23   5        2.28        2.40      4.57 o
   2  23   5      585.17      564.75     24.67 o
   3  23   5      627.47      667.30     25.69 o
   4  23   5      312.60      352.69     20.64 o
   5  23   5      265.67      246.31     33.79 o
   6  23   5      128.12      107.56     37.10 o
   7  23   5      177.72      283.10     38.28 o
  -7  24   5      288.98      285.85     28.89 o
  -6  24   5       25.62       27.52     22.13 o
  -5  24   5        0.75       23.09     19.29 o
  -4  24   5     1215.16     1288.59     65.91 o
  -3  24   5        4.73        5.19      7.30 o
  -2  24   5     2187.18     2315.92    110.82 o
  -1  24   5      546.70      586.25     39.96 o
   0  24   5        4.54        6.44      4.88 o
   1  24   5     1620.17     1708.42     73.02 o
   2  24   5      298.31      272.23     14.06 o
   3  24   5      971.44      871.97     40.89 o
   4  24   5      146.02      154.14     27.37 o
   5  24   5       13.56       -7.03     14.42 o
   6  24   5       17.32       18.74     24.65 o
   7  24   5       28.52       34.76     19.73 o
  -7  25   5      222.08      218.55     29.46 o
  -6  25   5       23.53       19.03     16.75 o
  -5  25   5      188.25      173.66     18.84 o
  -4  25   5        0.97       -3.40     11.27 o
  -3  25   5      879.99      912.31     47.70 o
  -2  25   5     2683.72     3000.34    124.94 o
  -1  25   5        8.36        1.34      8.05 o
   0  25   5       25.14       27.17     15.76 o
   1  25   5      381.55      379.96     21.31 o
   2  25   5      979.42      930.38     44.00 o
   3  25   5     2248.24     2281.53    167.81 o
   5  25   5        3.23      -15.17     15.17 o
   6  25   5       35.39       30.03     16.56 o
   7  25   5       13.62       33.62     29.15 o
  -7  26   5      154.18      144.06     22.01 o
  -6  26   5      236.25      249.82     25.02 o
  -5  26   5      159.26       86.31     28.88 o
  -4  26   5     1004.70     1160.06     56.58 o
  -3  26   5       24.16       29.74      8.98 o
  -2  26   5     1593.48     1580.54     69.29 o
  -1  26   5     1654.04     1748.63     79.40 o
   0  26   5       50.55       56.03      7.05 o
   1  26   5       42.15       15.36     22.14 o
   2  26   5      971.25      962.22     72.58 o
   3  26   5      191.55      223.12     24.19 o
   4  26   5      515.99      628.06     59.67 o
   6  26   5       42.98       48.41     15.67 o
   7  26   5      264.76      243.05     29.58 o
  -7  27   5        8.13       16.27     25.15 o
  -6  27   5       53.57       35.68     14.13 o
  -5  27   5      116.42       72.13     16.12 o
  -4  27   5       76.58       52.68     13.32 o
  -3  27   5      103.27       78.26     12.75 o
  -2  27   5     2416.28     2457.56     99.56 o
  -1  27   5       71.98       80.01     11.73 o
   1  27   5        0.77       13.75     10.06 o
   2  27   5      121.85       95.70     21.15 o
   3  27   5        3.68       -8.38     15.76 o
   4  27   5     1210.92     1149.82    110.33 o
   5  27   5      183.27      195.43     31.57 o
   6  27   5        9.37      -14.84     17.89 o
   7  27   5       19.50       14.73     17.25 o
  -7  28   5      250.33      138.34     44.52 o
  -6  28   5      729.36      807.63     46.61 o
  -5  28   5      262.57      326.94     29.23 o
  -4  28   5      340.06      393.21     46.77 o
  -3  28   5       13.27        9.79      8.33 o
  -2  28   5     2347.61     2094.10    328.20 o
  -1  28   5      267.50      266.65     17.79 o
   1  28   5      810.65      753.49     57.21 o
   2  28   5      761.12      769.06     57.83 o
   3  28   5     1177.55     1281.02     66.66 o
   4  28   5      404.48      390.22     33.87 o
   5  28   5      881.47      829.22     61.87 o
   6  28   5      555.89      588.97     45.82 o
   7  28   5        4.01       -6.71     15.37 o
  -7  29   5      286.03      292.15     47.22 o
  -6  29   5      123.09      110.76     19.14 o
  -5  29   5       42.65       15.79     12.80 o
  -4  29   5     1065.36     1235.56    135.39 o
  -3  29   5      289.59      349.23     32.21 o
  -2  29   5      771.25      756.03     36.65 o
  -1  29   5      511.39      607.98     58.69 o
   0  29   5     1124.35     1144.68     67.59 o
   1  29   5     1895.80     2126.81    149.35 o
   3  29   5       45.15       14.76     16.77 o
   4  29   5      982.39      815.25     88.37 o
   5  29   5       57.10       63.33     34.72 o
   6  29   5       34.26       -3.14     26.66 o
  -6  30   5       14.44        5.88     14.78 o
  -5  30   5        6.91       10.22     13.08 o
  -3  30   5       30.09       26.71     11.91 o
  -2  30   5      704.32      861.96     41.26 o
  -1  30   5      195.63      215.74     33.94 o
   0  30   5     2418.87     2286.80    191.14 o
   1  30   5       10.48       15.09     13.75 o
   2  30   5       60.24       68.90     17.24 o
   3  30   5      898.27      868.39     71.07 o
   4  30   5        0.51       16.31     12.34 o
   5  30   5        0.97        0.37     22.97 o
   6  30   5      151.34      119.13     39.11 o
  -6  31   5      399.96      437.82     39.67 o
  -5  31   5        0.77       -0.34     12.50 o
  -4  31   5       90.80      101.97     13.66 o
  -3  31   5      262.05      238.10     22.76 o
  -2  31   5       12.18        9.20     10.64 o
  -1  31   5       23.38       16.43     17.11 o
   0  31   5      263.39      234.48     21.08 o
   1  31   5      769.84      663.06     52.07 o
   3  31   5       20.86       41.25     19.79 o
   4  31   5        3.71       28.39     15.09 o
   5  31   5      186.53      202.95     30.23 o
   6  31   5       79.94       75.70     16.23 o
  -6  32   5       11.65       18.35     15.76 o
  -5  32   5     1270.32     1634.65     59.67 o
  -4  32   5     1262.46     1444.83     76.49 o
  -3  32   5      220.81      175.05     31.92 o
  -2  32   5      510.79      500.89     32.04 o
  -1  32   5       85.12       72.83     22.15 o
   0  32   5      320.12      248.31     29.27 o
   1  32   5      246.86      217.52     27.57 o
   2  32   5      123.14       65.40     13.10 o
   3  32   5      642.54      604.31     36.74 o
   4  32   5       10.63       11.88     14.00 o
   5  32   5      702.79      794.92     64.23 o
   6  32   5        0.26        4.43     19.35 o
  -6  33   5       38.45       74.55     22.90 o
  -5  33   5        4.16       -3.35     12.70 o
  -4  33   5        0.63       -1.73     21.15 o
  -3  33   5      108.84      149.43     16.95 o
  -2  33   5      110.87       48.74     36.76 o
   0  33   5       55.29       53.01     17.11 o
   1  33   5       11.51       -4.02     15.09 o
   2  33   5        0.05       19.78     22.80 o
   3  33   5       18.38       15.49     17.24 o
   4  33   5      246.33      272.77     27.55 o
   5  33   5       22.42       11.40     35.88 o
   6  33   5        0.10      -18.68     18.68 o
  -6  34   5       11.39       12.42     17.38 o
  -5  34   5       46.46       41.08     13.47 o
  -4  34   5      719.68      725.11     54.07 o
  -3  34   5      236.49      243.13     17.74 o
  -2  34   5      736.34      831.40     49.28 o
  -1  34   5       70.26       46.40     15.93 o
   0  34   5      156.26      114.19     27.88 o
   1  34   5      366.75      431.73     35.51 o
   2  34   5      231.15      213.37     23.26 o
   3  34   5      200.75      365.18     40.31 o
   4  34   5       30.96       42.93     28.84 o
   5  34   5        0.87        6.63     16.92 o
  -5  35   5        2.46        9.23     12.24 o
  -4  35   5      222.17      277.83     22.96 o
  -3  35   5       29.50       38.35     13.96 o
  -2  35   5        0.76       -9.27     11.99 o
  -1  35   5        0.12       12.88     13.16 o
   0  35   5      667.31      621.98     47.94 o
   1  35   5       40.41       38.36     16.00 o
   2  35   5      635.90      674.19    122.64 o
   3  35   5      765.82      804.74    103.52 o
   4  35   5       51.08       71.23     21.57 o
   5  35   5       66.22       75.01     31.51 o
  -5  36   5       63.29       32.48     16.23 o
  -4  36   5      296.41      302.24     32.33 o
  -3  36   5      108.53      116.10     22.85 o
  -2  36   5      405.18      456.02     28.33 o
  -1  36   5      323.42      286.32     23.88 o
   0  36   5      284.10      319.78     25.50 o
   1  36   5      264.27      333.98     26.11 o
   2  36   5        0.55       -1.20     12.93 o
   3  36   5        0.71       12.43     20.26 o
   4  36   5      480.65      656.77     46.56 o
   5  36   5      110.11       87.22     24.36 o
  -5  37   5       96.05       76.74     22.14 o
  -4  37   5        1.95       13.07     16.77 o
  -3  37   5        6.21       -1.45     12.61 o
  -2  37   5       70.47       92.40     17.13 o
  -1  37   5      102.00      130.65     15.55 o
   0  37   5        7.09       10.21     12.05 o
   1  37   5      234.57      286.34     24.34 o
   2  37   5      491.32      682.48     70.74 o
   3  37   5       49.59       99.14     19.52 o
   4  37   5       70.84      100.89     21.04 o
   5  37   5       70.21       57.58     19.28 o
  -5  38   5       52.93      101.05     20.59 o
  -4  38   5     1314.47     1672.05     84.38 o
  -3  38   5       24.07       35.27     17.52 o
  -2  38   5        3.26       17.34     13.38 o
  -1  38   5       56.22       35.39     12.77 o
   0  38   5      374.94      382.93     39.50 o
   1  38   5      231.17      204.79     21.69 o
   2  38   5        0.31        6.93     14.44 o
   3  38   5      166.51      177.90     32.57 o
   4  38   5      213.85      321.55     35.10 o
  -4  39   5       43.88       40.84     19.96 o
  -3  39   5        0.09       21.29     17.06 o
  -2  39   5        0.35       15.98     12.81 o
  -1  39   5       85.86       95.22     17.29 o
   0  39   5       22.75        5.62     10.63 o
   1  39   5      662.61      714.24     67.50 o
   2  39   5        3.04       29.78     15.96 o
   3  39   5        6.35       -6.45     16.39 o
   4  39   5      111.13      138.32     24.56 o
  -4  40   5      318.90      373.34     31.24 o
  -3  40   5       71.41       49.86     25.58 o
  -2  40   5       35.75        2.76     15.86 o
  -1  40   5       72.06       76.02     14.36 o
   0  40   5       94.80       99.16     13.58 o
   1  40   5      279.79      234.53     34.36 o
   2  40   5       72.06      101.63     19.06 o
   3  40   5       36.77       58.41     23.24 o
   4  40   5        5.68       22.17     22.59 o
  -4  41   5      128.72      144.05     32.83 o
  -3  41   5      181.30      188.55     29.72 o
  -2  41   5       34.55       41.24     17.49 o
  -1  41   5       15.08        9.48     12.65 o
   0  41   5      122.99      115.17     17.39 o
   1  41   5        1.87      -12.96     12.96 o
   2  41   5        6.43      -16.12     16.12 o
   3  41   5        1.26       21.04     19.43 o
  -3  42   5       21.33        6.15     16.05 o
  -2  42   5      244.35      321.17     31.71 o
  -1  42   5        7.11       20.11     16.41 o
   0  42   5       19.32       18.98     16.65 o
   1  42   5      180.10      179.10     19.37 o
   2  42   5      762.81      999.23     55.01 o
   3  42   5      262.19      352.23     31.94 o
  -3  43   5       73.46      119.90     26.68 o
  -2  43   5      354.89      410.02     46.86 o
  -1  43   5      311.01      297.99     30.39 o
   0  43   5        0.21        0.28     15.28 o
   1  43   5        1.93       19.17     13.83 o
   2  43   5       22.96       25.17     19.69 o
   3  43   5      284.02      324.61     30.99 o
  -2  44   5        8.37       -2.63     19.10 o
  -1  44   5        7.10        8.47     21.68 o
   0  44   5        4.13        3.12     11.93 o
   1  44   5      159.46      141.71     29.72 o
   2  44   5       81.13       67.42     21.50 o
  -1  45   5        1.46      -16.90     19.94 o
   0  45   5       14.61       23.63     16.65 o
   1  45   5       60.89       68.83     23.26 o
  -8   0   6      728.43      775.22     85.72 o
  -7   0   6      539.79      616.73     46.36 o
  -6   0   6       55.64       73.41     21.22 o
  -5   0   6     1804.75     1727.38     83.23 o
  -4   0   6      119.34      124.72     12.37 o
  -3   0   6       63.46       52.00     10.32 o
  -2   0   6     1629.05     1354.44     55.59 o
  -1   0   6      541.01      614.13     33.82 o
   0   0   6     5189.71     5362.55    138.75 o
   1   0   6     2376.07     2298.95     70.13 o
   2   0   6      852.40      963.99     37.00 o
   3   0   6     1877.23     1795.75     76.64 o
   4   0   6      110.81      103.31      8.25 o
   5   0   6      594.24      635.47     41.91 o
   6   0   6       54.14       72.30     16.03 o
  -8   1   6       18.93       43.69     20.01 o
  -7   1   6      106.80      117.21     16.41 o
  -6   1   6       14.62       33.12     13.44 o
  -5   1   6      337.13      341.71     21.97 o
  -4   1   6     1190.12     1300.00     33.61 o
  -3   1   6      842.29      749.39     18.99 o
  -2   1   6      576.49      705.67     16.49 o
  -1   1   6       70.80       66.62      5.08 o
   0   1   6      512.54      558.57     14.25 o
   1   1   6      199.83      190.07      8.59 o
   2   1   6     2064.65     2370.76     59.45 o
   3   1   6       16.66       26.08      6.66 o
   4   1   6       13.26       14.55      6.39 o
   5   1   6       97.25      108.28     15.22 o
   6   1   6       20.33        3.65     13.75 o
   8   1   6       37.10       -3.25     15.15 o
  -8   2   6       97.66      100.20     18.32 o
  -7   2   6      175.03      188.05     28.31 o
  -6   2   6        9.04        9.52     10.70 o
  -5   2   6     1171.75     1207.51     43.03 o
  -4   2   6       36.29       40.48      8.24 o
  -3   2   6       33.92       41.58      5.93 o
  -2   2   6     4846.17     5141.42     99.63 o
  -1   2   6     1739.18     1671.90     32.61 o
   0   2   6      701.98      604.75     13.21 o
   1   2   6     2052.44     2096.06     43.76 o
   2   2   6     1486.82     1684.37     48.81 o
   3   2   6      427.10      401.76     15.08 o
   4   2   6      149.01      198.59     11.63 o
   5   2   6       14.46       21.11      8.89 o
   6   2   6       30.84       28.73     12.74 o
   7   2   6       60.18        5.03     18.12 o
   8   2   6       15.32      -36.22     36.22 o
  -8   3   6        0.59        8.98     15.98 o
  -7   3   6       36.00       47.91     13.99 o
  -6   3   6      174.35      216.96     19.84 o
  -5   3   6        2.01       11.87      5.83 o
  -4   3   6     1369.34     1442.14     34.24 o
  -3   3   6     1648.29     1659.06     36.06 o
  -2   3   6      419.68      527.74     23.95 o
  -1   3   6      476.31      469.66     13.13 o
   0   3   6       37.72       50.80      3.19 o
   1   3   6       57.83       76.29      6.44 o
   2   3   6      455.67      532.23     18.26 o
   3   3   6      472.25      554.74     17.33 o
   4   3   6      887.67      878.22     33.58 o
   5   3   6      857.02      931.34     36.20 o
   6   3   6       61.80       54.69     13.32 o
   7   3   6      222.56      302.42     53.76 o
   8   3   6        1.99        9.39     25.82 o
  -8   4   6       25.31       39.92     16.52 o
  -7   4   6       98.40       89.80     17.71 o
  -6   4   6      223.31      248.34     20.91 o
  -5   4   6       75.24       71.46     11.31 o
  -4   4   6      400.86      439.43     15.73 o
  -3   4   6     3491.93     3424.74     76.40 o
  -2   4   6        3.90       10.08      4.66 o
  -1   4   6     1920.56     1909.58     40.59 o
   0   4   6        1.08        9.61      3.49 o
   1   4   6      149.04      167.77     15.96 o
   2   4   6       94.65      126.15      7.29 o
   3   4   6      218.30      238.10      9.78 o
   4   4   6      446.80      519.04     23.24 o
   5   4   6      517.37      573.05     23.06 o
   6   4   6      182.04      166.69     22.95 o
   7   4   6       30.08       40.58     39.24 o
   8   4   6      142.83      140.33     29.88 o
  -8   5   6      237.47      245.01     27.92 o
  -7   5   6      136.81      163.81     18.25 o
  -6   5   6      728.65      840.63     40.14 o
  -5   5   6     1783.72     1637.71     42.12 o
  -4   5   6      246.74      276.09     12.12 o
  -3   5   6      528.96      519.74     16.30 o
  -2   5   6     9341.47    10827.22    223.37 o
  -1   5   6      762.55      887.28     20.75 o
   0   5   6     3645.98     3515.93     67.55 o
   1   5   6     5368.16     5604.41    110.84 o
   2   5   6      378.74      368.75     11.26 o
   3   5   6      111.65       99.76      8.63 o
   4   5   6      205.58      190.67     10.85 o
   5   5   6      438.28      463.00     19.98 o
   6   5   6       75.25       86.25     22.65 o
   7   5   6       14.21       14.71     24.98 o
  -8   6   6       62.14       23.25     18.77 o
  -7   6   6      258.95      250.43     23.08 o
  -6   6   6      563.92      560.49     26.54 o
  -5   6   6     1949.16     1992.80     69.67 o
  -4   6   6      127.03      113.20      7.72 o
  -3   6   6      419.74      480.23     16.37 o
  -2   6   6      475.77      614.14     19.70 o
  -1   6   6     3978.59     4365.42     93.84 o
   0   6   6     3056.36     3108.11     59.66 o
   1   6   6       63.02       94.22      5.83 o
   2   6   6     6870.84     7731.36    196.57 o
   3   6   6      784.18      773.26     21.36 o
   4   6   6      500.15      604.73     24.79 o
   5   6   6     1048.86     1095.32     38.91 o
   6   6   6      324.59      283.07     22.13 o
   7   6   6      629.25      592.34     61.06 o
   8   6   6      163.90      217.66     24.10 o
  -8   7   6        4.36       -6.35     22.15 o
  -7   7   6     1318.56     1220.05    126.49 o
  -6   7   6      284.96      314.94     27.63 o
  -5   7   6      255.59      260.90     13.55 o
  -4   7   6        1.72        9.56      5.58 o
  -3   7   6     3361.35     3289.43     81.58 o
  -2   7   6      112.45      117.33      7.69 o
  -1   7   6     1584.89     1691.05     40.36 o
   0   7   6     1486.82     1348.47     33.28 o
   1   7   6       45.00       38.01      7.79 o
   2   7   6     7013.80     7809.59    223.32 o
   3   7   6     1159.04     1263.60     36.96 o
   4   7   6        6.96        9.32      5.21 o
   5   7   6     2937.11     3419.65    115.48 o
   6   7   6       54.65       65.59     12.94 o
   7   7   6      539.26      510.60     56.28 o
   8   7   6       27.45       -3.02     31.19 o
  -8   8   6        5.02        0.91     23.98 o
  -7   8   6      131.96      117.97     23.07 o
  -6   8   6      330.84      369.97     25.15 o
  -5   8   6      382.52      404.40     25.09 o
  -4   8   6      580.28      572.45     19.75 o
  -3   8   6       31.78       36.24      7.25 o
  -2   8   6       40.53       33.10      6.18 o
  -1   8   6     2992.33     3275.00     72.76 o
   0   8   6      197.63      181.00      6.57 o
   1   8   6     7113.43     8453.14    217.67 o
   2   8   6      171.51      178.17     16.63 o
   3   8   6      602.64      525.76     16.48 o
   4   8   6       13.51        9.20      4.23 o
   5   8   6      229.70      207.38     17.26 o
   6   8   6      293.67      238.64     17.40 o
   7   8   6        2.14        5.25     15.14 o
   8   8   6        9.86      -24.48     24.48 o
  -8   9   6      799.76      587.54     66.18 o
  -7   9   6     1568.25     1651.54     75.37 o
  -6   9   6     1024.79     1073.86     49.72 o
  -5   9   6      746.57      688.27     29.11 o
  -4   9   6      449.68      392.16     26.58 o
  -3   9   6     2012.95     2149.96     56.88 o
  -2   9   6     4636.09     4961.10    121.75 o
  -1   9   6        0.61        7.30      6.25 o
   0   9   6     4900.61     5287.09    116.02 o
   1   9   6     1957.41     2174.53     50.66 o
   2   9   6     2290.63     2185.61     52.33 o
   3   9   6     1329.23     1331.43     36.95 o
   4   9   6      458.27      449.86     19.78 o
   5   9   6     2289.96     2471.97    153.66 o
   6   9   6      298.52      303.31     25.81 o
   7   9   6       52.55       82.11     16.54 o
   8   9   6      147.19      108.22     29.38 o
  -8  10   6      327.60      351.07     52.79 o
  -7  10   6      227.79      316.04     27.44 o
  -6  10   6      400.62      399.84     34.76 o
  -5  10   6       29.52       47.54     16.17 o
  -4  10   6        0.80        8.13      7.70 o
  -3  10   6     1475.01     1582.56     43.99 o
  -2  10   6       35.29       43.36      6.22 o
  -1  10   6     1973.65     2230.63     56.20 o
   0  10   6      708.60      688.71     17.84 o
   1  10   6      303.47      356.13     11.19 o
   2  10   6      752.11      781.00     24.18 o
   3  10   6     1666.65     1693.66     49.57 o
   4  10   6       50.74       72.64      7.13 o
   5  10   6        3.51       12.02      8.18 o
   7  10   6      104.61      174.67     26.52 o
   8  10   6       15.71        4.12     18.55 o
  -8  11   6        7.87       22.75     23.69 o
  -7  11   6       14.93        9.58     16.10 o
  -6  11   6      798.71      791.19     55.62 o
  -5  11   6     1818.65     1653.24     98.53 o
  -4  11   6      921.47      939.10     31.99 o
  -3  11   6     1451.37     1484.50     42.62 o
  -2  11   6     1315.08     1147.51     34.36 o
  -1  11   6      354.12      343.24     13.00 o
   0  11   6    10082.86    11905.07    335.30 o
   1  11   6      310.33      287.21      8.97 o
   2  11   6      364.70      285.44     10.74 o
   3  11   6     6290.22     6736.09    187.45 o
   4  11   6        7.81       13.02      5.15 o
   5  11   6     3100.96     3223.05    214.12 o
   6  11   6     1017.84     1035.39     99.95 o
   7  11   6      203.77      255.32     34.94 o
   8  11   6      809.11      763.97     53.35 o
  -8  12   6      482.05      499.25     44.07 o
  -7  12   6      469.35      446.92     31.72 o
  -6  12   6      119.88       97.02     34.41 o
  -5  12   6     4024.54     4129.63    124.24 o
  -4  12   6      154.01      138.32      9.32 o
  -3  12   6      394.78      441.24     16.50 o
  -2  12   6      255.96      237.16     11.30 o
  -1  12   6     1962.96     2342.40     66.37 o
   0  12   6      128.50      132.32      6.64 o
   1  12   6     1479.52     1726.21     49.72 o
   2  12   6      213.95      261.20      9.38 o
   3  12   6     1563.52     1790.70     83.44 o
   4  12   6       84.61       80.45      8.16 o
   5  12   6      154.57      158.89     14.87 o
   6  12   6      120.57       69.16     26.52 o
   7  12   6      445.88      473.74     48.48 o
   8  12   6       21.67       44.29     18.96 o
  -8  13   6      167.25      160.85     26.04 o
  -7  13   6      111.26       85.77     23.84 o
  -6  13   6       10.03        1.52     15.99 o
  -5  13   6     4310.74     4575.81    137.88 o
  -4  13   6       60.44       77.20      9.67 o
  -3  13   6      158.40      128.46     10.67 o
  -2  13   6     1553.15     1501.06     40.96 o
  -1  13   6        0.81        3.41      5.58 o
   0  13   6     5418.72     5963.12    151.76 o
   1  13   6     1730.35     1917.45     64.90 o
   2  13   6      691.18      686.02     24.83 o
   3  13   6      309.81      207.79      9.73 o
   4  13   6      406.99      389.83     16.53 o
   5  13   6       17.63       11.10      9.58 o
   6  13   6       26.03       11.48     15.60 o
   7  13   6     1332.04     1255.64     81.29 o
   8  13   6      452.31      362.29     35.38 o
  -8  14   6       62.17       81.50     26.82 o
  -7  14   6      425.39      405.04     34.84 o
  -6  14   6      139.52      177.20     28.59 o
  -5  14   6      283.37      271.31     17.21 o
  -4  14   6        5.54        8.70      9.96 o
  -3  14   6      796.47      698.21     23.35 o
  -2  14   6      482.46      428.71     17.22 o
  -1  14   6       91.75       93.50      7.30 o
   0  14   6       85.98       63.38      4.53 o
   1  14   6        2.79        3.57      4.64 o
   2  14   6     1511.54     1506.13     50.83 o
   3  14   6       95.37      101.34      9.41 o
   4  14   6      740.00      674.30     29.17 o
   5  14   6     1471.52     1436.11     83.69 o
   6  14   6       50.78       47.30     27.51 o
   7  14   6        6.65       25.48     31.19 o
   8  14   6      341.43      310.17     33.37 o
  -8  15   6        0.28       -2.80     28.33 o
  -7  15   6       61.12       67.66     16.93 o
  -6  15   6      379.56      309.46     29.81 o
  -5  15   6      210.14      270.60     27.41 o
  -4  15   6        0.52        5.48      8.15 o
  -3  15   6      860.70      974.59     31.88 o
  -2  15   6     1987.79     2058.28     61.20 o
  -1  15   6        0.94        2.54      5.43 o
   0  15   6       52.97       24.77      3.65 o
   1  15   6      512.55      558.33     16.90 o
   2  15   6     1883.78     1706.96     59.58 o
   3  15   6       20.17        7.83      4.38 o
   4  15   6     1396.81     1300.97     53.53 o
   5  15   6       71.22       83.19     17.32 o
   6  15   6      186.03      211.64     26.54 o
   7  15   6     2000.94     2223.21    143.05 o
   8  15   6       87.28       63.72     24.03 o
  -8  16   6        3.73        2.76     22.85 o
  -7  16   6      466.84      412.00     42.13 o
  -6  16   6        5.40        7.19     19.41 o
  -5  16   6      109.68      180.47     25.73 o
  -4  16   6      675.14      644.78     25.67 o
  -3  16   6     1407.00     1406.83     46.56 o
  -2  16   6      680.24      599.25     20.89 o
  -1  16   6     1030.89     1132.82     35.65 o
   0  16   6     3903.14     4068.00     90.45 o
   1  16   6     1946.03     2096.93     51.29 o
   2  16   6      114.20      117.55      8.42 o
   3  16   6       16.04       19.18      5.42 o
   4  16   6      145.91      133.20     28.05 o
   5  16   6      418.75      428.06     30.28 o
   6  16   6       18.25       11.85     27.50 o
   7  16   6       70.62      110.05     20.02 o
   8  16   6       22.13       -4.24     21.24 o
  -8  17   6       26.02        7.95     23.05 o
  -7  17   6      156.06      172.46     26.23 o
  -6  17   6       60.45       88.01     16.69 o
  -5  17   6      107.89       92.82     18.63 o
  -4  17   6       22.48       33.90      8.20 o
  -3  17   6     1819.41     1713.42     82.74 o
  -2  17   6       52.27       40.91      6.74 o
  -1  17   6       54.39       64.90      7.17 o
   0  17   6     1971.18     1916.71     44.40 o
   1  17   6      128.51      147.32      7.46 o
   2  17   6       67.04       58.65      7.18 o
   3  17   6      170.58      176.71     21.64 o
   4  17   6        0.30        0.00     10.06 o
   5  17   6      370.62      371.23     32.99 o
   6  17   6      551.27      478.75     34.26 o
   7  17   6      116.80       82.14     22.41 o
   8  17   6      215.94      122.56     31.58 o
  -8  18   6       71.28       59.57     25.50 o
  -7  18   6      308.59      305.16     42.84 o
  -6  18   6      200.10      238.36     21.77 o
  -5  18   6       11.21       17.77     19.11 o
  -4  18   6      153.99      158.12     15.67 o
  -3  18   6     1934.98     1870.08     57.72 o
  -2  18   6     1594.46     1604.76     50.83 o
  -1  18   6       21.48       21.86      5.50 o
   0  18   6       71.62       73.42      5.13 o
   1  18   6      108.05       91.57      5.13 o
   2  18   6      191.24      184.06     11.14 o
   3  18   6     2491.95     2575.42    114.39 o
   4  18   6     1130.80     1159.69     77.79 o
   5  18   6      418.41      347.03     35.70 o
   6  18   6      144.59      169.57     16.92 o
   7  18   6        9.26       37.03     40.74 o
  -8  19   6        6.09       11.53     18.38 o
  -7  19   6      350.10      374.27     34.72 o
  -6  19   6      288.56      391.63     28.11 o
  -5  19   6      189.90      132.71     31.92 o
  -4  19   6      156.20      164.66     12.39 o
  -3  19   6     1042.93     1303.04     40.06 o
  -2  19   6       94.24       90.31      7.44 o
  -1  19   6       56.60       64.53      5.72 o
   0  19   6      970.78      878.38     30.77 o
   1  19   6       61.65       61.29      4.64 o
   2  19   6      428.87      385.50     17.27 o
   3  19   6       78.29       95.66     14.10 o
   4  19   6      521.95      485.38     40.14 o
   5  19   6      701.66      717.97     64.18 o
   6  19   6       85.13       73.09     15.12 o
   7  19   6      590.40      572.53     39.94 o
  -7  20   6      123.63      101.60     21.93 o
  -6  20   6      301.03      278.13     27.18 o
  -5  20   6     1099.65     1193.55    105.48 o
  -4  20   6      968.03      991.06     35.37 o
  -3  20   6       12.18       25.41      6.80 o
  -2  20   6        1.24       11.44      5.58 o
  -1  20   6     2009.44     2069.66     50.65 o
   0  20   6       86.99      123.19      6.05 o
   1  20   6      137.81      138.03      8.47 o
   2  20   6     2635.22     2684.04    108.93 o
   3  20   6        7.92       12.71      8.16 o
   4  20   6       96.55      125.88     21.82 o
   5  20   6      168.32      177.56     30.77 o
   6  20   6      100.75      110.59     14.79 o
   7  20   6        0.27      -17.07     29.84 o
  -7  21   6      230.25      241.04     38.14 o
  -6  21   6      229.29      246.00     26.31 o
  -5  21   6      585.25      676.97     43.77 o
  -4  21   6      756.39      835.43     41.49 o
  -3  21   6      459.84      442.20     18.73 o
  -2  21   6      561.11      566.27     32.76 o
  -1  21   6      156.47      163.81      9.66 o
   0  21   6     1202.93     1312.22     38.42 o
   1  21   6     4186.25     4305.79    150.93 o
   2  21   6      476.70      459.08     19.05 o
   3  21   6      481.71      421.23     25.12 o
   4  21   6       14.36       16.79      8.16 o
   5  21   6      191.91      179.68     16.08 o
   6  21   6       56.14       66.21     15.98 o
   7  21   6       50.04       54.99     22.04 o
  -7  22   6      575.53      625.35     60.15 o
  -6  22   6       54.94       57.97     27.68 o
  -5  22   6     2158.04     2315.70    117.64 o
  -4  22   6       10.63       34.36      9.97 o
  -3  22   6      174.46      173.40     10.94 o
  -2  22   6      421.32      421.09     20.11 o
  -1  22   6      998.75     1139.99     40.14 o
   0  22   6     4480.31     4884.74    137.69 o
   1  22   6      616.92      607.63     35.13 o
   2  22   6      945.07     1003.08     67.51 o
   3  22   6      830.32      737.76     35.11 o
   4  22   6        4.48        3.54     14.92 o
   5  22   6        8.10        9.05     11.58 o
   6  22   6      183.59      192.51     16.78 o
   7  22   6        4.19        0.34     23.81 o
  -7  23   6      328.00      359.06     36.03 o
  -6  23   6       60.04       87.22     20.25 o
  -5  23   6      165.99      181.01     22.06 o
  -4  23   6      275.40      366.98     28.59 o
  -3  23   6      962.33      932.38     63.67 o
  -2  23   6      967.43     1014.56     49.09 o
  -1  23   6       37.09       44.36      8.74 o
   0  23   6       94.54       88.01      8.48 o
   1  23   6      201.00      214.17     13.25 o
   2  23   6     2020.04     1939.57     90.47 o
   3  23   6      409.59      374.34     17.81 o
   4  23   6      110.62       82.32     13.06 o
   5  23   6     1503.43     1463.98     79.37 o
   6  23   6      202.56      236.07     24.82 o
   7  23   6      385.69      402.36     48.11 o
  -7  24   6     1289.63      832.32     73.57 o
  -6  24   6       81.94       55.14     21.53 o
  -5  24   6      676.70      761.41     43.04 o
  -4  24   6       33.81       29.56     16.10 o
  -3  24   6        7.62       14.06     13.93 o
  -2  24   6      792.53      876.98     46.89 o
  -1  24   6       62.54       47.50      7.74 o
   0  24   6        0.27      -17.10     17.10 o
   1  24   6        4.47       18.24      8.16 o
   2  24   6      349.61      337.75     27.44 o
   3  24   6      967.90      943.15     48.92 o
   4  24   6      128.74       92.67     23.50 o
   5  24   6       18.71       -1.02     12.94 o
   6  24   6      386.82      405.94     50.81 o
  -7  25   6        0.00       -4.90     21.93 o
  -6  25   6       51.70       15.46     13.86 o
  -5  25   6      132.89      206.40     26.09 o
  -4  25   6      421.74      464.70     77.80 o
  -3  25   6      712.38      764.31     40.08 o
  -2  25   6     1822.90     1828.51     63.07 o
  -1  25   6     1084.41     1077.80     35.37 o
   0  25   6     3033.62     3369.99    175.57 o
   1  25   6      123.26       97.18     12.99 o
   2  25   6      398.06      335.42     21.61 o
   3  25   6       10.25       16.43     13.08 o
   4  25   6       44.02       -1.96     34.72 o
   5  25   6     1560.02     1645.11    125.59 o
   6  25   6       27.24       19.55     24.99 o
   7  25   6      269.63      230.21     44.70 o
  -7  26   6      105.31       76.81     29.04 o
  -6  26   6       78.65       40.99     15.37 o
  -5  26   6      172.66      204.03     26.53 o
  -4  26   6      821.93      851.71     44.26 o
  -3  26   6     2073.04     2274.28    118.04 o
  -2  26   6      439.79      455.22     22.33 o
  -1  26   6     1165.19     1153.27     40.88 o
   0  26   6       85.47      107.07     15.44 o
   1  26   6     2146.61     2258.79    110.38 o
   2  26   6        5.40       -5.10     13.41 o
   3  26   6     1656.22     1498.32    104.44 o
   4  26   6      115.23       98.65     38.27 o
   5  26   6       36.79       53.00     25.49 o
   6  26   6       96.11       56.14     16.96 o
   7  26   6        6.42       15.27     17.57 o
  -7  27   6      201.13      215.46     24.60 o
  -6  27   6        1.77        5.11     15.38 o
  -5  27   6       83.80       86.65     27.01 o
  -4  27   6        0.07       -1.54     17.79 o
  -3  27   6       38.53       24.11     10.71 o
  -2  27   6      272.46      347.36     20.84 o
  -1  27   6       46.94       68.91      9.71 o
   0  27   6     3618.29     3894.14    170.81 o
   1  27   6      375.16      386.99     27.27 o
   2  27   6       48.76       20.37      9.49 o
   3  27   6     1794.16     1766.47    131.89 o
   4  27   6        3.57       -9.39     18.44 o
   5  27   6       86.19       33.56     19.46 o
   6  27   6        4.85      -12.86     21.11 o
  -6  28   6      141.12      121.76     78.73 o
  -5  28   6       21.16       47.37     16.09 o
  -4  28   6      168.82      218.88     28.89 o
  -3  28   6      216.16      236.46     31.57 o
  -2  28   6       21.88       10.68      8.57 o
  -1  28   6     1239.07     1096.88     90.10 o
   1  28   6      146.15      140.50     14.68 o
   2  28   6      336.50      283.22     31.64 o
   3  28   6       62.45       59.72     15.43 o
   4  28   6       26.90       23.14     20.46 o
   5  28   6       26.33       59.68     20.10 o
   6  28   6      128.12       99.50     22.16 o
  -6  29   6      118.99      104.56     21.99 o
  -5  29   6      247.94      317.84     26.96 o
  -4  29   6      314.31      284.04     23.88 o
  -3  29   6       26.74        7.83      8.93 o
  -2  29   6       57.25       85.21     14.42 o
  -1  29   6      117.85       87.41     46.17 o
   0  29   6     2183.94     2490.99    163.13 o
   1  29   6       17.28       39.91     17.44 o
   3  29   6      999.54     1158.16     83.67 o
   4  29   6      302.98      345.66     30.05 o
   5  29   6      240.64      220.90     29.77 o
   6  29   6       27.55       24.57     20.43 o
  -6  30   6       10.03        9.66     17.73 o
  -5  30   6        0.04        3.19     16.77 o
  -4  30   6       83.56      101.68     20.88 o
  -3  30   6      615.98      612.32     37.65 o
  -2  30   6      132.22       79.65     48.35 o
   0  30   6      514.53      520.63     45.18 o
   1  30   6       44.90       23.06     12.33 o
   2  30   6       74.95       51.28     19.30 o
   3  30   6       36.70       19.79     19.12 o
   4  30   6       41.25       70.21     13.02 o
   5  30   6       41.52       45.02     32.20 o
   6  30   6       86.53       75.30     17.39 o
  -6  31   6      368.12      360.41     27.67 o
  -5  31   6       12.13        6.33     17.84 o
  -4  31   6        7.63       10.02     13.05 o
  -3  31   6       79.09       94.57     15.08 o
  -2  31   6      196.48      216.06     23.92 o
   0  31   6      289.09       79.38     24.89 o
   1  31   6       11.07        7.72     10.63 o
   2  31   6      215.30      146.35     26.72 o
   3  31   6       16.38       36.44     16.08 o
   4  31   6      230.84      158.21     38.48 o
   5  31   6      739.38      865.14     73.49 o
   6  31   6       38.49       50.38     22.63 o
  -6  32   6       91.54      108.62     19.78 o
  -5  32   6       43.96       62.32     16.95 o
  -4  32   6      195.54      214.25     37.28 o
  -3  32   6       65.90       65.76     13.94 o
  -2  32   6      518.91      601.40     44.16 o
  -1  32   6      752.21      115.23     29.74 o
   0  32   6     2053.45     2071.29    183.22 o
   1  32   6      132.53       84.68     12.73 o
   2  32   6       14.88       30.18     23.14 o
   3  32   6       34.00       13.75     12.08 o
   4  32   6       22.47        1.22     20.79 o
   5  32   6       87.82       93.61     22.82 o
   6  32   6      412.57      409.89     38.07 o
  -6  33   6      119.34      185.10     20.79 o
  -5  33   6       14.50       14.53     13.96 o
  -4  33   6       11.37       27.66     16.43 o
  -3  33   6      287.85      226.80     32.14 o
  -2  33   6      497.40      544.55     31.59 o
  -1  33   6      267.98      295.21     53.80 o
   1  33   6      343.22      205.93     40.04 o
   3  33   6       52.27       24.83     20.80 o
   4  33   6       35.63       84.86     35.55 o
   5  33   6       81.00      112.98     24.70 o
  -5  34   6      313.49      327.93     25.04 o
  -4  34   6      635.10      779.96     58.09 o
  -3  34   6      187.46      224.67     20.27 o
  -2  34   6      307.02      305.96     24.26 o
  -1  34   6        2.25        8.60     14.89 o
   0  34   6       12.79       30.52     25.49 o
   1  34   6      176.11      215.98     34.60 o
   3  34   6       69.55       39.94     16.27 o
   4  34   6        9.22       -9.39     34.54 o
   5  34   6        5.63       16.94     19.88 o
  -5  35   6      520.92      603.82     41.10 o
  -4  35   6      105.16       77.58     16.19 o
  -3  35   6      105.91      101.21     17.63 o
  -2  35   6        2.97      -11.35     11.35 o
  -1  35   6        0.70       -0.15     12.58 o
   0  35   6       25.04       41.42     12.59 o
   1  35   6      326.06      271.12     48.10 o
   2  35   6      478.13      506.27     54.57 o
   3  35   6     1155.04     1655.80    155.21 o
   4  35   6      538.30      677.32     61.04 o
   5  35   6        1.79        5.72     20.65 o
  -5  36   6      124.79      170.56     37.03 o
  -4  36   6       13.71       10.18     15.47 o
  -3  36   6      236.65      258.72     26.06 o
  -2  36   6      504.45      526.45     33.10 o
  -1  36   6        4.66       -9.21     16.12 o
   0  36   6       41.76       35.79     12.77 o
   1  36   6        5.47        7.27     13.13 o
   2  36   6      309.16      376.41     80.37 o
   3  36   6      304.33      280.42     43.71 o
   4  36   6      691.36      831.69     51.64 o
   5  36   6       52.97      110.51     23.34 o
  -5  37   6      157.04      173.51     24.75 o
  -4  37   6      212.84      261.30     24.00 o
  -3  37   6       14.81       55.81     19.17 o
  -2  37   6        1.36       28.94     20.56 o
  -1  37   6      362.39      390.08     37.60 o
   0  37   6       31.73       40.77     18.86 o
   1  37   6      203.86      174.66     25.19 o
   2  37   6      152.12      215.96     47.68 o
   3  37   6       19.12       -0.46     13.66 o
   4  37   6        1.49        6.67     15.68 o
  -4  38   6      840.77     1145.75     79.36 o
  -3  38   6      155.11      115.87     35.62 o
  -2  38   6       64.96       84.68     19.64 o
  -1  38   6        6.27       16.62     14.30 o
   0  38   6       85.22       85.69     16.83 o
   1  38   6       15.40       27.55     14.60 o
   2  38   6      118.82      145.70     28.53 o
   3  38   6        8.31       12.57     18.31 o
   4  38   6       16.24       24.13     18.75 o
  -4  39   6       43.82       71.19     22.59 o
  -3  39   6       39.99       58.16     16.60 o
  -2  39   6      427.70      597.60     59.52 o
  -1  39   6       72.50       81.69     14.86 o
   0  39   6       25.58       10.44     12.80 o
   1  39   6       34.74       50.38     13.14 o
   2  39   6       80.24       64.52     26.00 o
   3  39   6      108.86      139.61     25.63 o
   4  39   6      108.12       65.11     19.50 o
  -4  40   6      152.83      234.22     29.03 o
  -3  40   6       98.56      149.20     33.89 o
  -2  40   6       57.41       42.96     27.58 o
  -1  40   6       17.39       20.59     14.22 o
   0  40   6        3.00       21.85     17.59 o
   1  40   6      209.33      203.40     26.23 o
   2  40   6       20.13       26.13     24.31 o
   3  40   6       13.39        1.15     14.88 o
  -3  41   6        0.00      -14.03     19.30 o
  -2  41   6       23.80       31.88     16.64 o
  -1  41   6       45.91       52.10     15.83 o
   0  41   6       64.17       92.65     16.27 o
   1  41   6      102.40       78.52     18.65 o
   2  41   6       35.07       40.19     15.97 o
   3  41   6      209.01      253.09     27.01 o
  -3  42   6      228.67      320.42     45.15 o
  -2  42   6      133.56      181.34     28.74 o
  -1  42   6        9.32        2.16     13.72 o
   0  42   6      459.69      491.60     37.85 o
   1  42   6        0.00        4.20     15.01 o
   2  42   6      144.30      154.02     23.56 o
   3  42   6        7.67       10.34     20.78 o
  -2  43   6       36.00       36.48     25.04 o
  -1  43   6        0.37       -9.68     14.66 o
   0  43   6       65.04       61.67     16.01 o
   1  43   6       14.14       -5.13     20.48 o
   2  43   6        3.45      -15.33     17.76 o
  -1  44   6      159.75      160.40     24.52 o
   0  44   6       79.47       89.51     16.46 o
   1  44   6       35.17       49.39     17.26 o
  -8   1   7      192.55      206.27     30.89 o
  -7   1   7      100.04      118.73     19.84 o
  -6   1   7       49.40       15.32     11.63 o
  -5   1   7      808.74      857.16     28.91 o
  -4   1   7      131.32      158.95      8.74 o
  -3   1   7     1177.46     1058.09     26.82 o
  -2   1   7      607.82      700.69     18.06 o
  -1   1   7     3612.92     3868.21     82.85 o
   0   1   7     3709.94     3981.14     87.91 o
   1   1   7      171.10      164.35      7.55 o
   2   1   7     6999.37     7381.68    211.26 o
   3   1   7       35.08       44.17      6.46 o
   4   1   7      976.93      989.52     38.64 o
   5   1   7      542.94      642.14     27.02 o
   6   1   7        0.18       -1.68     25.48 o
   7   1   7        0.45       15.09     15.09 o
   8   1   7      311.13      360.72     36.55 o
  -8   2   7      412.27      450.75     40.17 o
  -7   2   7      113.56      131.45     15.90 o
  -6   2   7        4.93        1.62     12.63 o
  -5   2   7     1298.35     1444.24     44.22 o
  -4   2   7        4.85       10.72      5.50 o
  -3   2   7     1680.34     1732.30     40.68 o
  -2   2   7      347.37      425.17     13.24 o
  -1   2   7      154.32      168.04      9.59 o
   0   2   7     3345.60     3648.71     76.33 o
   1   2   7       28.11       26.60      5.14 o
   2   2   7      206.21      235.64     10.51 o
   3   2   7      852.30      752.02     32.51 o
   4   2   7      463.69      412.21     24.98 o
   5   2   7     2763.24     3095.33    105.99 o
   6   2   7       96.52       94.95     23.66 o
   7   2   7        0.31       21.46     21.46 o
   8   2   7       30.36        0.63     19.32 o
  -8   3   7     1404.18     1318.17     82.60 o
  -7   3   7      341.64      302.40     28.26 o
  -6   3   7       30.36       51.08     12.57 o
  -5   3   7      766.47      748.44     24.41 o
  -4   3   7      455.85      403.96     14.62 o
  -3   3   7      213.50      198.10     10.00 o
  -2   3   7     5003.66     5226.24    114.58 o
  -1   3   7      952.37      832.94     22.49 o
   0   3   7     1105.98      978.65     24.65 o
   1   3   7     2623.50     2749.31     72.84 o
   2   3   7       49.69       28.32      3.90 o
   3   3   7       80.41       93.01      7.35 o
   4   3   7      621.97      700.85     27.26 o
   5   3   7      493.93      508.36     27.95 o
   6   3   7      176.27      151.57     23.86 o
   7   3   7      492.01      283.97     40.42 o
   8   3   7      518.94      515.32     63.99 o
  -8   4   7        2.77        1.79     19.64 o
  -7   4   7        0.77      -10.10     16.83 o
  -6   4   7      200.42      178.92     20.18 o
  -5   4   7      619.11      581.47     20.07 o
  -4   4   7      639.93      647.05     21.07 o
  -3   4   7      814.66      737.34     20.57 o
  -2   4   7       66.87       86.07      8.31 o
  -1   4   7      445.33      560.66     16.76 o
   0   4   7       27.14       46.81      4.31 o
   1   4   7      169.10      142.83      8.43 o
   2   4   7      304.16      259.03      9.58 o
   3   4   7      134.17      114.57      9.47 o
   4   4   7      890.25      964.05     37.45 o
   5   4   7      243.51      246.36     25.81 o
   6   4   7       93.30       69.30     29.20 o
   7   4   7        0.39        0.67     19.45 o
  -8   5   7        5.13       52.98     28.69 o
  -7   5   7      154.99      179.90     24.06 o
  -6   5   7        6.45       25.57     12.43 o
  -5   5   7      617.25      575.20     31.98 o
  -4   5   7      378.04      363.66     14.39 o
  -3   5   7     3911.11     4092.25     91.84 o
  -2   5   7     1360.18     1527.39     37.24 o
  -1   5   7      629.58      836.15     25.60 o
   0   5   7       89.29       68.09      4.44 o
   1   5   7     3167.16     3282.59     69.37 o
   2   5   7     1006.37      890.98     26.98 o
   3   5   7     4932.15     5788.41    187.82 o
   4   5   7     1269.99     1337.67     50.34 o
   5   5   7      659.29      707.89     40.17 o
   6   5   7       93.60       40.31     15.91 o
   7   5   7      300.87      327.84     38.00 o
   8   5   7        6.69       -4.72     20.39 o
  -8   6   7        0.24      -12.34     24.48 o
  -7   6   7       73.73       75.53     22.23 o
  -6   6   7     1684.90     1706.12     61.73 o
  -5   6   7      620.38      673.83     32.29 o
  -4   6   7      484.93      437.58     17.77 o
  -3   6   7      567.54      625.79     27.64 o
  -2   6   7        8.57       20.20      6.14 o
  -1   6   7     3028.70     3407.62     81.09 o
   0   6   7       13.23       10.43      2.98 o
   1   6   7       66.38       55.55      7.03 o
   2   6   7      370.53      327.43     18.55 o
   3   6   7      688.93      729.65     27.59 o
   4   6   7      371.26      337.54     17.85 o
   5   6   7      144.99      107.74     20.04 o
   6   6   7      666.68      678.08     38.01 o
   8   6   7      447.92      421.49     41.11 o
  -8   7   7       63.04       59.38     38.25 o
  -7   7   7       58.43       49.87     30.34 o
  -6   7   7      407.43      467.51     47.57 o
  -5   7   7     1986.48     1917.55     90.91 o
  -4   7   7       72.00       73.49      8.22 o
  -3   7   7      136.46      145.58      9.93 o
  -2   7   7      355.90      384.46     13.49 o
  -1   7   7     2213.00     2363.74     51.60 o
   0   7   7      275.46      236.61      7.52 o
   1   7   7     3254.54     3651.85     79.25 o
   2   7   7      595.75      618.14     25.35 o
   3   7   7     1589.88     1728.08     56.74 o
   4   7   7      159.64      147.82     10.83 o
   5   7   7      295.32      316.23     25.40 o
   6   7   7     2230.59     2362.41    100.15 o
   7   7   7      128.41       87.11     58.92 o
   8   7   7      124.06      159.44     32.22 o
  -8   8   7       18.36       18.67     23.45 o
  -7   8   7      426.57      406.78     32.64 o
  -6   8   7       23.75       13.50     13.30 o
  -5   8   7      135.65      146.11     13.53 o
  -4   8   7     1780.09     1816.58     48.91 o
  -3   8   7      174.95      226.92     11.19 o
  -2   8   7       65.67       96.07      7.18 o
  -1   8   7     1892.48     1976.97     49.49 o
   0   8   7       51.25       93.45      4.92 o
   1   8   7      180.76      153.78     11.55 o
   2   8   7     2399.36     2615.93     78.79 o
   3   8   7      283.65      267.48     13.56 o
   4   8   7       34.88       39.39      6.97 o
   5   8   7      588.31      503.53     35.20 o
   6   8   7       38.48       44.68     12.63 o
   7   8   7      685.39      508.85     62.09 o
   8   8   7        0.20       20.79     33.53 o
  -8   9   7       16.28       57.91     26.09 o
  -7   9   7      180.65      215.34     22.50 o
  -6   9   7      112.78      106.96     18.25 o
  -5   9   7      579.72      554.93     21.93 o
  -4   9   7      156.10      150.07     17.33 o
  -3   9   7     2885.89     2982.91     80.16 o
  -2   9   7       43.64       41.16      6.16 o
  -1   9   7      461.86      495.32     16.47 o
   0   9   7      298.53      332.53     12.62 o
   1   9   7     1247.02     1446.73     36.34 o
   2   9   7      180.74      196.68     10.73 o
   3   9   7       28.27       35.24      6.88 o
   4   9   7      110.88      163.00     13.76 o
   5   9   7       42.48       15.77     17.44 o
   6   9   7      397.05      403.42     49.32 o
   7   9   7        0.04       19.51     13.43 o
   8   9   7        7.88       10.72     17.76 o
  -8  10   7      904.19      698.82     70.96 o
  -7  10   7        2.52        9.46     16.47 o
  -6  10   7        4.73        0.88     11.87 o
  -5  10   7       73.86       63.96      8.33 o
  -4  10   7      817.89      809.41     25.69 o
  -3  10   7       15.55        9.22      6.83 o
  -2  10   7      234.51      204.27     12.32 o
  -1  10   7     1650.46     1868.01     48.52 o
   0  10   7      457.03      448.94     13.65 o
   1  10   7      346.12      388.55     11.20 o
   2  10   7     1195.15     1141.86     32.01 o
   3  10   7       69.90       47.94      7.90 o
   4  10   7     4112.16     4463.35    158.00 o
   5  10   7        7.20       18.44     19.45 o
   6  10   7        0.31       -4.02     23.81 o
   7  10   7      440.36      472.81     43.06 o
   8  10   7      170.15      152.41     31.40 o
  -8  11   7        6.99       32.88     24.09 o
  -7  11   7      196.25      191.38     28.32 o
  -6  11   7       91.16       65.17     16.94 o
  -5  11   7      467.82      476.13     17.99 o
  -4  11   7      311.34      274.03     15.22 o
  -3  11   7      187.19      202.81     11.24 o
  -2  11   7      671.10      642.62     22.05 o
  -1  11   7      360.24      431.52     17.07 o
   0  11   7      216.99      179.51      7.22 o
   1  11   7      474.99      513.96     14.96 o
   2  11   7      828.44      771.24     24.70 o
   3  11   7       12.62       17.71      5.94 o
   4  11   7       37.52       52.48      9.38 o
   5  11   7       11.37        6.25      9.13 o
   6  11   7       11.39       18.78     15.07 o
   7  11   7       16.93       22.84     19.19 o
   8  11   7      236.42      249.22     32.45 o
  -8  12   7      369.32      335.57     35.96 o
  -7  12   7      100.92      112.77     20.36 o
  -6  12   7       18.53        3.92     13.48 o
  -5  12   7      265.64      336.74     16.41 o
  -4  12   7        1.78        0.00      6.75 o
  -3  12   7      617.46      639.63     23.14 o
  -2  12   7      931.89     1062.66     32.72 o
  -1  12   7     1523.06     1715.63     51.74 o
   0  12   7      741.69      699.65     20.23 o
   1  12   7       81.06       84.48      5.24 o
   2  12   7      486.95      424.70     14.50 o
   3  12   7     1413.50     1370.16     42.41 o
   4  12   7      847.69      860.02     52.54 o
   5  12   7       12.12        9.28      9.28 o
   6  12   7       44.85       25.77     17.95 o
   7  12   7      647.99      670.27     40.89 o
   8  12   7       85.94      110.92     28.59 o
  -8  13   7      366.07      346.26     37.79 o
  -7  13   7      573.70      592.21     49.21 o
  -6  13   7        3.79       21.83     21.66 o
  -5  13   7        0.06       -3.47      7.41 o
  -4  13   7      612.02      636.01     29.89 o
  -3  13   7        0.35       18.12      7.12 o
  -2  13   7     1214.38     1175.81     34.64 o
  -1  13   7     5853.16     6574.24    175.67 o
   0  13   7      215.08      222.52      8.79 o
   1  13   7     2795.20     3237.13     96.82 o
   2  13   7      217.62      211.77     10.28 o
   3  13   7      171.67      124.31     12.93 o
   4  13   7      118.64       93.59     17.12 o
   5  13   7        5.84        3.44     11.57 o
   6  13   7      111.20      153.07     27.53 o
   7  13   7      230.58      163.30     29.23 o
   8  13   7       27.36       40.31     20.71 o
  -8  14   7      117.33      100.76     27.27 o
  -7  14   7      104.02      142.35     41.79 o
  -6  14   7      164.48      160.92     21.31 o
  -5  14   7        9.14       12.16      7.53 o
  -4  14   7       30.31       26.49      6.99 o
  -3  14   7       19.11       12.62      7.57 o
  -2  14   7      411.74      428.04     17.37 o
  -1  14   7        0.28       -0.29      5.73 o
   0  14   7     3951.36     4618.77    138.05 o
   1  14   7        1.02       -0.03      6.53 o
   2  14   7      145.27      134.03      9.10 o
   3  14   7       35.28       28.64      7.40 o
   4  14   7     1019.65     1070.87     48.37 o
   5  14   7      146.62      150.86     32.74 o
   6  14   7      623.64      628.14     50.26 o
   8  14   7      369.47      328.83     33.76 o
  -8  15   7       30.57       -2.53     18.40 o
  -7  15   7      566.90      446.05     40.75 o
  -6  15   7      360.00      414.19     40.21 o
  -5  15   7      300.91      321.90     19.11 o
  -4  15   7      170.14      168.09     11.53 o
  -3  15   7     1925.23     1924.78     74.43 o
  -2  15   7      682.47      726.06     24.85 o
  -1  15   7      304.54      290.55     14.56 o
   0  15   7       73.25       72.05      6.98 o
   1  15   7      462.87      439.36     20.47 o
   2  15   7      503.14      444.03     21.34 o
   3  15   7     1144.77     1064.19     48.05 o
   4  15   7     1207.25     1247.99     53.53 o
   5  15   7       74.75       54.01     12.56 o
   6  15   7       25.70       38.05     56.85 o
   7  15   7       35.75        2.53     18.04 o
  -8  16   7       42.77       35.94     20.96 o
  -7  16   7       92.48       93.15     24.27 o
  -6  16   7        8.57       34.10     19.34 o
  -5  16   7     1183.94     1192.93     57.50 o
  -4  16   7      283.93      242.46     15.82 o
  -3  16   7      750.69      745.22     25.29 o
  -2  16   7      614.87      632.79     23.73 o
  -1  16   7      123.94      137.35      9.28 o
   0  16   7       37.47       50.70      5.60 o
   1  16   7      333.79      378.75     19.09 o
   2  16   7      395.42      369.35     17.01 o
   3  16   7      277.39      248.17     19.52 o
   4  16   7       70.99       58.77     15.27 o
   5  16   7      112.17      115.19     17.38 o
   6  16   7      102.44      107.07     28.53 o
   7  16   7        2.12        7.07     22.30 o
  -7  17   7      126.97       80.44     21.22 o
  -6  17   7      105.67      144.93     25.85 o
  -5  17   7      531.96      510.29     32.69 o
  -4  17   7        6.37       -4.68      6.98 o
  -3  17   7     1772.19     1826.96     66.29 o
  -2  17   7        4.04       -6.37      7.78 o
  -1  17   7      100.68      107.29      8.76 o
   0  17   7      488.98      429.45     11.99 o
   1  17   7      100.82       87.45     10.65 o
   2  17   7     1289.65     1255.92     66.52 o
   3  17   7      119.56      106.06     10.52 o
   4  17   7      617.15      682.91     49.30 o
   5  17   7      222.52      243.92     23.04 o
   6  17   7      176.80      176.52     20.90 o
   7  17   7        2.16       18.80     14.78 o
  -7  18   7        0.46       34.92     19.85 o
  -6  18   7       77.63       55.03     26.17 o
  -5  18   7      919.42      919.18     50.32 o
  -4  18   7      563.58      502.79     21.67 o
  -3  18   7       41.33       17.24      6.90 o
  -2  18   7      726.38      710.37     32.90 o
  -1  18   7      882.35      958.57     35.21 o
   0  18   7     1437.04     1471.14     37.53 o
   1  18   7      418.01      479.56     21.66 o
   2  18   7      400.06      438.79     21.15 o
   3  18   7       79.56       64.25     11.80 o
   4  18   7        5.96       19.67      9.79 o
   5  18   7       82.61       73.49     23.49 o
   6  18   7       74.60       31.54     17.11 o
   7  18   7       54.31       64.07     15.42 o
  -7  19   7        3.16        2.42     19.09 o
  -6  19   7       33.01       47.79     23.31 o
  -5  19   7      637.30      598.39     58.05 o
  -4  19   7      209.61      205.56     15.75 o
  -3  19   7     1805.37     1777.64     55.91 o
  -2  19   7     1498.91     1490.13     47.38 o
  -1  19   7     3206.37     3434.91     98.90 o
   0  19   7      709.95      778.86     25.87 o
   1  19   7      512.32      527.99     22.71 o
   2  19   7      744.42      709.10     34.62 o
   3  19   7       33.46       30.25     11.10 o
   4  19   7       27.37        8.05     17.44 o
   5  19   7      377.20      401.96     32.81 o
   6  19   7      315.04      318.94     36.15 o
   7  19   7       22.65      -17.70     19.45 o
  -7  20   7      322.00      318.69     29.92 o
  -6  20   7       21.73      -16.55     16.55 o
  -5  20   7      138.95      150.61     21.88 o
  -4  20   7      554.44      573.41     23.45 o
  -3  20   7     1466.79     1548.96     57.68 o
  -2  20   7        7.83       11.98      6.44 o
  -1  20   7      118.83      118.38      8.48 o
   0  20   7     1207.69     1255.97     36.63 o
   1  20   7      250.37      221.39     10.63 o
   2  20   7       91.31       80.72     10.40 o
   3  20   7       36.37       22.27      9.06 o
   5  20   7      321.59      347.22     23.13 o
   6  20   7      487.25      462.62     35.87 o
   7  20   7       80.31       36.73     17.38 o
  -7  21   7       12.89       10.43     21.91 o
  -6  21   7      431.88      370.06     50.50 o
  -5  21   7      784.27      888.31     67.82 o
  -4  21   7      749.52      805.64     35.63 o
  -3  21   7     2297.97     2542.42     84.42 o
  -2  21   7     1020.43     1081.03     36.47 o
  -1  21   7      351.15      359.30     18.52 o
   0  21   7      555.06      511.74     16.78 o
   1  21   7        2.28        6.65      6.11 o
   2  21   7      288.11      209.64     15.93 o
   3  21   7      534.58      516.33     36.77 o
   4  21   7      139.19      104.65     20.08 o
   5  21   7       16.41        7.80     10.74 o
   6  21   7      107.32       83.79     15.62 o
   7  21   7      277.71      248.62     48.57 o
  -7  22   7      150.59      132.49     25.05 o
  -6  22   7       29.29       48.20     16.67 o
  -5  22   7      244.22      249.04     35.88 o
  -4  22   7      158.91      224.45     15.17 o
  -3  22   7      158.81      161.84     22.50 o
  -2  22   7      151.45      148.57     14.14 o
  -1  22   7      333.37      323.20     15.00 o
   0  22   7     1948.57     1962.28     63.68 o
   1  22   7      290.64      237.95     13.79 o
   2  22   7     1600.80     1657.03     91.56 o
   3  22   7     1282.09     1304.16     57.72 o
   4  22   7        0.09        2.73     12.48 o
   5  22   7        0.39       -4.22     10.66 o
   6  22   7      164.06      149.75     21.06 o
   7  22   7       25.36       37.23     33.20 o
  -7  23   7       18.26       22.91     23.21 o
  -6  23   7      281.35      361.87     31.62 o
  -5  23   7      545.51      637.61     42.57 o
  -4  23   7       32.29       17.05     17.15 o
  -3  23   7     2132.21     2078.16     92.93 o
  -2  23   7       68.68       89.12     10.90 o
  -1  23   7      204.77      221.61     11.42 o
   0  23   7      403.35      328.30     18.67 o
   1  23   7      396.73      372.89     48.52 o
   2  23   7     5879.93     5915.37    336.78 o
   3  23   7       96.41       61.60      9.37 o
   4  23   7     1097.85     1100.87     63.68 o
   5  23   7      204.96      231.22     26.26 o
   6  23   7        4.67      -18.11     29.17 o
   7  23   7       13.56        7.38     21.13 o
  -7  24   7      566.31      769.05    133.93 o
  -6  24   7      251.56      193.48     38.14 o
  -5  24   7        1.59       14.89     17.31 o
  -4  24   7        7.75       -6.58     15.52 o
  -3  24   7      400.21      336.26     30.76 o
  -2  24   7     2795.09     3136.96     99.21 o
  -1  24   7      519.43      559.89     20.21 o
   0  24   7       36.51       67.43     16.10 o
   1  24   7      814.12      827.91     90.22 o
   2  24   7      222.88      187.84     29.08 o
   3  24   7        8.26       -0.34     13.08 o
   4  24   7      191.72      253.32     38.97 o
   5  24   7      160.03      167.95     21.22 o
   6  24   7      219.90      303.04     38.30 o
   7  24   7      201.16      145.81     24.87 o
  -7  25   7     1057.05     1170.60    113.03 o
  -6  25   7       42.66       24.35     26.37 o
  -5  25   7       95.38       52.21     16.19 o
  -4  25   7      163.15      138.91     22.55 o
  -3  25   7      299.58      218.20     16.82 o
  -2  25   7      306.05      350.07     16.80 o
  -1  25   7     4632.66     4962.77    159.06 o
   0  25   7     1457.80     1538.52     72.15 o
   1  25   7      182.57      199.93     18.02 o
   2  25   7      258.71      228.33     27.58 o
   3  25   7     1366.48     1451.52    119.06 o
   4  25   7      193.13      229.47     19.03 o
   5  25   7      675.48      605.60     54.83 o
   6  25   7        2.21       40.24     21.80 o
  -6  26   7       68.87       76.33     27.16 o
  -5  26   7      366.41      438.58     40.71 o
  -4  26   7       55.67       35.03     21.31 o
  -3  26   7      293.03      308.11     23.99 o
  -2  26   7       50.18       36.97     10.14 o
  -1  26   7      801.91      888.81     39.77 o
   0  26   7     1824.62     1916.04     72.66 o
   1  26   7       31.87       26.25     10.55 o
   2  26   7      190.77      217.66     20.54 o
   3  26   7        0.01       11.07     15.42 o
   4  26   7      150.15      177.98     29.22 o
   5  26   7        1.09        8.08     17.44 o
   6  26   7       34.49       19.45     29.52 o
  -6  27   7       76.53       49.77     32.11 o
  -5  27   7      180.53      184.56     21.73 o
  -4  27   7      630.74      547.38     34.35 o
  -3  27   7     1262.57     1475.93    110.74 o
  -2  27   7       63.27       63.61      9.87 o
  -1  27   7       80.82       79.66     12.57 o
   0  27   7      697.10      734.00     59.48 o
   1  27   7      132.11      164.36     23.17 o
   2  27   7      743.19      811.41     39.88 o
   3  27   7      128.10      146.39     26.52 o
   4  27   7        6.09       -3.35     14.08 o
   5  27   7      306.01      304.00     44.39 o
   6  27   7      218.68      164.87     25.39 o
  -6  28   7      204.70      347.54     26.80 o
  -5  28   7      405.23      487.35     32.65 o
  -4  28   7       28.83       16.89     15.60 o
  -2  28   7      205.83      201.87     17.84 o
  -1  28   7        1.12        0.69     10.27 o
   0  28   7      276.26      359.54     30.61 o
   1  28   7       85.51      114.20     15.24 o
   2  28   7      448.26      374.32     25.76 o
   3  28   7       32.19       26.83     18.78 o
   4  28   7      747.09      651.04     68.56 o
   5  28   7      137.35      209.60     29.15 o
   6  28   7      130.85      200.95     27.16 o
  -6  29   7      127.04      156.90     22.52 o
  -5  29   7      130.03      114.27     29.01 o
  -4  29   7      103.93      114.29     23.85 o
  -3  29   7       18.62       30.51     13.86 o
  -2  29   7        0.15      -12.20     15.64 o
  -1  29   7        0.06        2.11     10.80 o
   0  29   7        0.41       -9.72     22.13 o
   1  29   7       60.67       71.17     13.82 o
   2  29   7       33.76       34.15     11.74 o
   3  29   7        0.81       13.57     14.08 o
   4  29   7        5.43        5.78     29.84 o
   5  29   7      297.49      231.44     30.32 o
   6  29   7       33.21        5.64     15.93 o
  -6  30   7       48.20       34.51     20.04 o
  -5  30   7       86.98      110.67     22.23 o
  -4  30   7      172.90      250.99     33.75 o
  -3  30   7       13.83        3.82     14.57 o
  -2  30   7      234.24      191.92     36.30 o
  -1  30   7       21.69       50.45     17.88 o
   0  30   7      157.86      141.06     24.18 o
   1  30   7      267.32      266.38     20.39 o
   2  30   7      333.85      355.15     24.47 o
   3  30   7      128.68      136.32     20.79 o
   4  30   7      341.55      332.68     41.71 o
   5  30   7      428.35      434.29     68.49 o
   6  30   7        8.11       17.50     18.81 o
  -6  31   7        0.67       -5.27     15.33 o
  -5  31   7       47.44       48.16     16.24 o
  -4  31   7       33.24       42.54     14.27 o
  -3  31   7       18.82       14.80     19.88 o
  -2  31   7      107.97       53.71     30.21 o
  -1  31   7      256.39      218.19     32.95 o
   1  31   7      231.82      238.30     21.79 o
   2  31   7       43.44       45.96     20.46 o
   3  31   7        6.88        9.66     31.35 o
   4  31   7      129.28      126.54     26.50 o
   5  31   7      124.96      137.86     36.25 o
  -5  32   7      444.72      482.87     28.84 o
  -4  32   7        0.65       -1.41     17.61 o
  -3  32   7      104.11      102.54     16.08 o
  -2  32   7        2.24        9.00     21.09 o
  -1  32   7        0.41       -0.77     13.53 o
   0  32   7      173.69      172.90     19.44 o
   1  32   7       13.69       15.53     10.85 o
   2  32   7      134.91      162.84     26.19 o
   3  32   7        8.92       -3.57     20.50 o
   4  32   7        1.47      -13.03     13.03 o
   5  32   7       38.10       25.00     14.25 o
  -5  33   7       38.59       56.62     18.49 o
  -4  33   7       27.19       10.95     15.28 o
  -3  33   7       48.18       43.27     13.74 o
  -2  33   7        7.58       22.09     10.96 o
  -1  33   7      116.51      151.06     37.26 o
   1  33   7        8.84       13.99      9.53 o
   2  33   7      378.98      378.62     33.15 o
   3  33   7      168.77      162.53     14.80 o
   4  33   7       49.20       48.76     17.30 o
   5  33   7        1.24        9.50     19.64 o
  -5  34   7        2.24       22.23     25.56 o
  -4  34   7      120.66      124.68     21.64 o
  -3  34   7       13.67       18.66     19.36 o
  -2  34   7      109.52      126.62     22.00 o
   0  34   7       30.62       57.19     13.97 o
   1  34   7       68.40       37.24     18.79 o
   2  34   7      324.98      307.75     41.03 o
   3  34   7      100.58      150.02     36.92 o
   4  34   7       29.88       43.00     34.55 o
   5  34   7       19.28       21.20     22.30 o
  -5  35   7      121.57      105.16     23.26 o
  -4  35   7       27.66       18.41     22.80 o
  -3  35   7      537.29      667.86     40.47 o
  -2  35   7      339.38      249.93     46.76 o
  -1  35   7      413.70      488.57     34.77 o
   0  35   7       74.17       83.53     15.81 o
   1  35   7       64.50       59.72     30.53 o
   2  35   7       50.22       27.91     28.85 o
   3  35   7       30.69       37.09     19.81 o
   4  35   7      272.07      318.26     61.68 o
   5  35   7       58.87       64.95     22.80 o
  -4  36   7       18.10       53.35     18.90 o
  -3  36   7       36.88       44.38     15.76 o
  -2  36   7       63.22       53.50     15.07 o
  -1  36   7        1.25        0.56     26.11 o
   0  36   7       40.39       25.90     14.85 o
   1  36   7        8.50       20.55     14.02 o
   2  36   7      103.20      110.16     23.23 o
   3  36   7        2.43       27.88     17.36 o
   4  36   7      128.73      138.82     19.97 o
  -4  37   7        0.56       40.62     30.10 o
  -3  37   7      719.61      702.71     43.60 o
  -2  37   7      441.53      391.55     57.57 o
  -1  37   7        3.70        9.93     15.48 o
   0  37   7      197.11      225.86     29.74 o
   1  37   7       54.22       79.94     20.84 o
   2  37   7      336.45      412.83     29.41 o
   3  37   7       66.81      124.09     27.78 o
   4  37   7      103.67      128.95     21.43 o
  -4  38   7      108.46      104.86     22.30 o
  -3  38   7        0.02        1.78     18.19 o
  -2  38   7      335.16      533.07     36.09 o
  -1  38   7      106.05       82.13     17.25 o
   0  38   7      556.12      565.68     31.24 o
   1  38   7      204.95      261.55     31.55 o
   2  38   7       36.67       17.78     28.85 o
   3  38   7        3.51       28.31     19.66 o
   4  38   7        0.26       -5.52     22.46 o
  -4  39   7        4.69       49.29     41.91 o
  -3  39   7      615.81      751.81     54.21 o
  -2  39   7      141.29      205.88     29.22 o
  -1  39   7       12.25       11.21     15.01 o
   0  39   7       95.91       89.48     18.08 o
   1  39   7        2.85        8.23     17.00 o
   2  39   7      705.93      793.36     71.69 o
   3  39   7       34.93       18.09     26.00 o
  -3  40   7       75.09       72.84     19.05 o
  -2  40   7        7.77       40.41     19.32 o
  -1  40   7       48.36       47.03     15.58 o
   0  40   7       47.43       64.08     14.68 o
   1  40   7        0.13       -3.72     15.83 o
   2  40   7        9.88      -17.55     17.55 o
   3  40   7      371.90      445.66     38.02 o
  -3  41   7      162.29      183.84     28.55 o
  -2  41   7       40.83       69.33     22.36 o
  -1  41   7      140.81      137.16     21.42 o
   0  41   7      442.27      428.69     54.14 o
   1  41   7       15.96        4.77     14.53 o
   2  41   7      486.08      495.56     43.58 o
  -2  42   7       65.16       52.25     21.22 o
  -1  42   7        9.98       13.63     18.97 o
   0  42   7        7.30       21.64     16.47 o
   1  42   7      413.48      335.97     63.60 o
   2  42   7      121.66      146.51     32.89 o
  -1  43   7       51.77       29.56     20.03 o
   0  43   7       27.00       26.25     20.90 o
   1  43   7       72.85       51.34     21.27 o
  -8   0   8      618.59      739.75     51.18 o
  -7   0   8        1.50       -4.53     22.27 o
  -6   0   8       34.76       65.65     25.32 o
  -5   0   8      354.91      321.77     26.81 o
  -4   0   8        8.20       10.98      8.18 o
  -3   0   8     2053.02     2176.08     72.37 o
  -2   0   8       79.51       85.89      9.71 o
  -1   0   8     4026.01     4072.66    124.70 o
   0   0   8      839.48      931.01     55.52 o
   1   0   8      308.93      246.94     16.69 o
   2   0   8     1459.46     1184.12     59.51 o
   3   0   8      930.15     1009.20     87.93 o
   4   0   8     2288.24     2552.83    150.18 o
   5   0   8       12.97       13.75     21.13 o
   8   0   8        0.59       24.14     24.81 o
  -8   1   8       63.60      102.20     20.20 o
  -7   1   8        5.70        7.32     17.81 o
  -6   1   8        0.09      -11.34     11.34 o
  -5   1   8      135.56      114.91     11.73 o
  -4   1   8       53.49       39.32      6.93 o
  -3   1   8      959.47     1155.95     29.63 o
  -2   1   8      362.17      288.84     11.83 o
  -1   1   8        0.52       19.39      5.55 o
   0   1   8      468.78      469.53     15.54 o
   1   1   8      177.68      146.47     10.91 o
   2   1   8      523.62      475.77     26.63 o
   3   1   8       27.05       20.86      5.44 o
   4   1   8       88.80      131.36     22.07 o
   5   1   8        7.37        9.85      9.23 o
   6   1   8       26.88       33.57     15.02 o
   7   1   8       43.77        9.06     17.44 o
   8   1   8       13.25       24.63     18.81 o
  -8   2   8       36.74       15.86     18.32 o
  -7   2   8        0.19       12.09     19.55 o
  -6   2   8       93.05       64.91     16.42 o
  -5   2   8       32.22       42.68      9.99 o
  -4   2   8       89.03       90.02      8.17 o
  -3   2   8      906.01      878.29     24.05 o
  -2   2   8      340.08      362.34     11.79 o
  -1   2   8     1421.93     1427.59     36.20 o
   0   2   8      423.33      470.86     14.76 o
   1   2   8     1956.11     1869.75     68.66 o
   2   2   8      231.51      224.48      9.38 o
   3   2   8      108.73      124.17     13.44 o
   4   2   8     1932.15     2244.39     91.23 o
   5   2   8      101.62      111.72     18.97 o
   7   2   8      380.16      413.52     56.19 o
   8   2   8      129.52       39.27     28.20 o
  -8   3   8       72.34      111.25     24.96 o
  -7   3   8        1.91       28.15     26.49 o
  -6   3   8       59.65       38.54     15.50 o
  -5   3   8       32.25       31.52      7.70 o
  -4   3   8       64.32       67.85      7.71 o
  -3   3   8      998.64     1006.04     25.54 o
  -2   3   8       46.03       52.45      6.20 o
  -1   3   8       34.91       37.17      5.82 o
   0   3   8     1210.56     1261.88     32.97 o
   1   3   8     1221.64     1046.45     56.84 o
   2   3   8      148.60      137.50      9.43 o
   3   3   8      424.66      442.22     18.21 o
   4   3   8      119.59      135.30     38.11 o
   5   3   8       74.23       57.14     11.35 o
   6   3   8       45.50       61.39     33.88 o
   8   3   8       19.50       -7.72     18.66 o
  -8   4   8      154.30       94.38     60.44 o
  -7   4   8       30.20       26.97     17.41 o
  -6   4   8       27.19       24.03     14.66 o
  -5   4   8        9.42       10.76      6.55 o
  -4   4   8     1299.22     1315.69     36.61 o
  -3   4   8      323.71      331.38     12.85 o
  -2   4   8       49.80       56.81      8.21 o
  -1   4   8      506.25      485.02     14.92 o
   0   4   8     2464.23     2466.94     66.85 o
   1   4   8     1754.82     1738.58     47.77 o
   2   4   8      207.18      166.82     19.32 o
   3   4   8      296.28      300.46     16.61 o
   4   4   8      100.27      144.73     17.30 o
   5   4   8      243.54      257.96     16.50 o
   6   4   8     1086.76     1398.02    135.23 o
   7   4   8       23.48       32.53     24.82 o
   8   4   8       14.28       -1.01     24.82 o
  -8   5   8       63.48       90.92     42.27 o
  -7   5   8       23.89       36.02     16.50 o
  -6   5   8     1607.07     1610.73     51.32 o
  -5   5   8      105.96      104.90     11.03 o
  -4   5   8      512.19      531.21     18.67 o
  -3   5   8       80.24       70.30      7.61 o
  -2   5   8      117.32      114.70      7.94 o
  -1   5   8      766.09      829.08     23.14 o
   0   5   8      169.32      237.68      9.76 o
   1   5   8      953.71      838.15     33.72 o
   2   5   8      792.41      755.17     26.41 o
   3   5   8       47.13       56.55      7.12 o
   4   5   8     3775.81     4131.69    202.11 o
   5   5   8       28.21       29.87      8.72 o
   6   5   8       32.84       38.24     15.74 o
   8   5   8      107.29       59.40     42.62 o
  -8   6   8       10.02       19.78     36.89 o
  -7   6   8      186.30      153.31     20.19 o
  -6   6   8       10.82       15.40     10.83 o
  -5   6   8       53.07       53.88      9.52 o
  -4   6   8     4778.57     5324.81    133.84 o
  -3   6   8      358.74      342.23     14.04 o
  -2   6   8      608.59      652.76     20.04 o
  -1   6   8     2145.24     2246.65     54.27 o
   0   6   8       15.09       35.04      4.50 o
   1   6   8       52.13       43.75      3.64 o
   2   6   8     1089.08     1087.80     37.98 o
   3   6   8      420.66      437.96     20.41 o
   4   6   8     3254.87     3377.45    143.74 o
   5   6   8      155.17      126.90     16.83 o
   6   6   8       39.13       27.58     18.28 o
   7   6   8       42.73        6.04     18.78 o
   8   6   8       11.18        0.79     22.12 o
  -8   7   8      304.37      274.65     31.53 o
  -7   7   8       66.14       56.04     19.23 o
  -6   7   8       12.51       16.85     18.04 o
  -5   7   8      485.15      416.44     24.48 o
  -4   7   8     1511.87     1449.37     43.04 o
  -3   7   8      278.10      228.66     11.98 o
  -2   7   8       96.24      106.01      7.75 o
  -1   7   8     1846.44     1813.06     46.74 o
   0   7   8     1467.95     1568.30     41.18 o
   1   7   8        8.35       11.73      3.15 o
   2   7   8      771.33      745.36     32.66 o
   3   7   8      291.10      294.02     14.86 o
   4   7   8      149.16      174.12     16.48 o
   5   7   8      800.52      737.20     45.34 o
   6   7   8      112.50      127.22     39.95 o
   7   7   8       22.98       20.79     24.48 o
   8   7   8      314.28      336.23     37.51 o
  -8   8   8       57.89       58.36     23.21 o
  -7   8   8      197.93      173.74     22.77 o
  -6   8   8     1106.54     1017.39     57.51 o
  -5   8   8       27.65       28.71     17.28 o
  -4   8   8      195.29      174.01     11.02 o
  -3   8   8       13.61       11.04      6.73 o
  -2   8   8     1649.40     1803.09     46.40 o
  -1   8   8      461.67      459.55     15.10 o
   0   8   8      221.08      201.35     12.48 o
   1   8   8        9.82       16.40      4.23 o
   2   8   8     2574.58     2783.23     92.77 o
   3   8   8       26.65       22.11     12.01 o
   4   8   8     3350.43     3404.10    166.83 o
   5   8   8        0.24       -9.09     19.28 o
   6   8   8      258.67      199.39     19.56 o
   7   8   8       14.10       34.21     28.84 o
   8   8   8       54.04       48.23     24.99 o
  -8   9   8       46.83       46.37     21.49 o
  -7   9   8      547.22      567.99     37.21 o
  -6   9   8      370.24      412.34     34.47 o
  -5   9   8      141.87      109.97     13.92 o
  -4   9   8      138.76      129.24     10.62 o
  -3   9   8      591.10      631.24     21.10 o
  -2   9   8     1177.58     1156.43     29.80 o
  -1   9   8     1509.78     1443.80     36.96 o
   0   9   8      233.89      239.06     14.72 o
   1   9   8      889.91      872.10     25.93 o
   2   9   8       28.41       46.49      7.25 o
   3   9   8      559.26      622.68     46.98 o
   4   9   8     1448.15     1570.30     71.77 o
   5   9   8      910.64     1065.37     79.22 o
   6   9   8        4.12        4.64     11.18 o
   7   9   8       44.14       82.52     28.51 o
   8   9   8       70.17       77.17     31.20 o
  -8  10   8      183.28      199.33     25.92 o
  -7  10   8       30.04       40.17     17.25 o
  -6  10   8        3.93        5.54     17.64 o
  -5  10   8        5.42        3.35     10.02 o
  -4  10   8       50.93       61.80      8.63 o
  -3  10   8       80.17       89.22      9.47 o
  -2  10   8       12.54        9.14      7.70 o
  -1  10   8      534.23      539.72     16.41 o
   0  10   8      250.94      228.34     14.66 o
   1  10   8      246.35      200.20      8.40 o
   2  10   8       24.34       16.29      5.12 o
   3  10   8     1121.86     1094.07     79.85 o
   4  10   8     1123.33     1116.29     43.62 o
   5  10   8       69.49       73.28     15.38 o
   6  10   8      360.02      349.27     24.00 o
   7  10   8       17.03       22.47     20.79 o
  -8  11   8      304.40      373.82     66.23 o
  -7  11   8      125.58       92.92     23.14 o
  -6  11   8       63.65      161.05     39.93 o
  -5  11   8      144.75      168.41     12.78 o
  -4  11   8     5563.56     5571.64    177.83 o
  -3  11   8      778.90      724.33     25.83 o
  -2  11   8       11.31       12.09      6.03 o
  -1  11   8       30.38       32.86      6.78 o
   0  11   8     3967.05     3974.22    111.33 o
   1  11   8      672.36      692.99     21.50 o
   2  11   8     2366.98     2462.88     80.47 o
   3  11   8      103.89      113.26     14.19 o
   4  11   8      388.77      341.60     20.55 o
   5  11   8       56.53       51.00     23.82 o
   6  11   8      123.03      131.74     15.71 o
   7  11   8        1.22      -16.14     16.83 o
  -8  12   8      199.65      198.07     47.19 o
  -7  12   8       83.07      102.68     37.92 o
  -6  12   8       53.83       48.21     17.81 o
  -5  12   8       45.38       17.79      8.19 o
  -4  12   8       26.35       26.53     12.55 o
  -3  12   8      801.76      827.31     29.21 o
  -2  12   8      662.40      711.75     24.71 o
  -1  12   8      777.32      794.31     25.60 o
   0  12   8        2.39        0.05      4.76 o
   1  12   8      685.49      667.90     20.54 o
   2  12   8     1220.62     1256.01     58.57 o
   3  12   8        0.47        3.53      7.80 o
   4  12   8      101.81       95.31     11.86 o
   5  12   8      321.92      393.71     33.98 o
   6  12   8       93.45       95.34     17.41 o
   7  12   8        1.52       32.86     28.17 o
  -8  13   8       21.72       10.11     24.98 o
  -7  13   8        0.80       35.54     30.51 o
  -6  13   8       67.28       62.41     21.91 o
  -5  13   8       34.52       24.01      8.60 o
  -4  13   8      412.98      410.04     18.24 o
  -3  13   8      931.27      935.65     32.72 o
  -2  13   8       13.91       25.11      9.83 o
  -1  13   8     1977.50     1830.07     52.49 o
   0  13   8      196.08      136.41      9.99 o
   1  13   8      154.51      148.36      9.57 o
   2  13   8        0.36        1.65      5.14 o
   3  13   8        9.25        6.92      9.05 o
   4  13   8      661.93      485.61     97.80 o
   5  13   8      155.38      164.19     21.23 o
   6  13   8       21.05       54.67     20.79 o
   7  13   8       28.26       12.94     17.72 o
  -7  14   8      155.16       36.93     29.88 o
  -6  14   8      862.05      923.03     42.47 o
  -5  14   8        4.84       11.94      8.40 o
  -4  14   8      216.00      258.57     15.47 o
  -3  14   8      306.46      312.31     15.44 o
  -2  14   8     1043.73     1061.87     39.74 o
  -1  14   8       38.71       47.95      7.35 o
   0  14   8      243.64      253.30     10.54 o
   1  14   8     1089.30     1140.28     35.27 o
   2  14   8        8.51        1.70      6.08 o
   3  14   8      282.45      129.87     21.87 o
   4  14   8       69.31       90.72     12.37 o
   5  14   8      354.16      291.77     32.64 o
   6  14   8      405.58      373.96     45.78 o
   7  14   8       19.56       27.13     19.28 o
  -7  15   8       66.96       66.77     33.55 o
  -6  15   8      156.87      182.33     25.49 o
  -5  15   8       36.21       29.24     11.24 o
  -4  15   8      274.95      246.62     15.60 o
  -3  15   8      130.15      137.01     14.00 o
  -2  15   8      429.22      481.58     20.04 o
  -1  15   8     1851.38     1934.15     61.73 o
   0  15   8       97.98       99.15      9.69 o
   1  15   8      365.86      355.63     16.90 o
   2  15   8       81.46      103.92     11.61 o
   3  15   8      639.69      594.07     32.47 o
   4  15   8      889.33      870.50     46.12 o
   5  15   8      148.22       33.58     13.77 o
   6  15   8        7.56        3.02     16.43 o
   7  15   8       26.44       22.40     19.84 o
  -7  16   8      147.41      186.34     42.30 o
  -6  16   8       19.14       16.77     20.67 o
  -5  16   8       17.67       11.39     11.22 o
  -4  16   8     2837.65     2733.95    144.03 o
  -3  16   8     6968.50     7165.36    199.21 o
  -2  16   8     2244.45     2231.75     62.63 o
  -1  16   8        0.49        1.60      6.77 o
   0  16   8      333.92      366.24     19.25 o
   1  16   8      254.13      314.68     28.20 o
   2  16   8      533.81      559.32     45.74 o
   3  16   8        2.84        5.62     11.31 o
   5  16   8       29.72       30.52     19.79 o
   6  16   8        1.80        1.68     17.44 o
   7  16   8       66.42       86.77     20.53 o
  -7  17   8        0.04       20.45     25.82 o
  -6  17   8      558.87      619.53     53.50 o
  -5  17   8      194.33      240.59     20.81 o
  -4  17   8      119.43       83.91     10.69 o
  -3  17   8        0.53       -0.40      8.08 o
  -2  17   8       24.93       24.51      7.85 o
  -1  17   8      473.16      525.78     21.54 o
   0  17   8       71.94       74.62      7.98 o
   1  17   8     1555.26     1668.57     93.29 o
   2  17   8      892.53      901.57     43.27 o
   3  17   8       44.23       56.14     10.92 o
   5  17   8       18.70       31.52     12.74 o
   6  17   8       91.69      105.08     16.45 o
   7  17   8       35.13       47.05     21.95 o
  -7  18   8        0.55      -16.31     20.62 o
  -6  18   8       89.70       74.32     23.02 o
  -5  18   8        2.42       -8.42     12.71 o
  -4  18   8      130.25      122.10     11.74 o
  -3  18   8     1209.80     1223.97     38.12 o
  -2  18   8      299.78      308.43     14.69 o
  -1  18   8      575.23      596.35     24.96 o
   0  18   8      146.70      143.69     10.46 o
   1  18   8      300.63      291.21     15.48 o
   2  18   8     2843.24     3232.38    147.99 o
   3  18   8        8.21        7.81     10.56 o
   4  18   8      652.01      671.92     46.32 o
   5  18   8      170.37      144.09     26.87 o
   6  18   8       88.88       75.93     21.97 o
   7  18   8      601.83      633.25     44.77 o
  -7  19   8        0.03       -7.85     20.85 o
  -6  19   8      304.60      265.98     37.32 o
  -5  19   8      873.21      955.28     44.29 o
  -4  19   8       90.69       83.60     13.06 o
  -3  19   8       28.20       10.25      8.67 o
  -2  19   8        8.02        4.65      7.77 o
  -1  19   8     1367.05     1378.74     52.07 o
   0  19   8      120.32      151.69     10.15 o
   1  19   8       25.20       26.65      8.91 o
   2  19   8      252.69      256.32     27.91 o
   3  19   8     2249.20     2209.43    110.41 o
   4  19   8      252.23      262.40     40.51 o
   5  19   8        7.03       -0.99     11.37 o
   6  19   8       13.17       32.86     19.44 o
   7  19   8       84.70       93.52     21.58 o
  -7  20   8      120.95      108.81     20.80 o
  -6  20   8      191.48      218.09     55.76 o
  -5  20   8       87.41       89.76     23.11 o
  -4  20   8      726.76      693.83     29.95 o
  -3  20   8     1394.64     1335.65     61.20 o
  -2  20   8        6.43        4.39      6.99 o
  -1  20   8     3802.29     4070.37    128.68 o
   0  20   8     1653.87     1608.99     50.20 o
   1  20   8     2735.57     2888.41    106.20 o
   2  20   8      239.88      229.93     14.36 o
   3  20   8       29.67       18.24     16.27 o
   4  20   8       47.00       57.58     13.88 o
   5  20   8      128.81      114.55     22.62 o
   6  20   8      777.44      804.62     52.52 o
   7  20   8      366.42      351.64     30.43 o
  -7  21   8       73.15       82.02     22.93 o
  -6  21   8      213.59      140.46     23.36 o
  -5  21   8      179.05      200.03     20.31 o
  -4  21   8      308.96      256.13     25.29 o
  -3  21   8      257.52      271.11     20.98 o
  -2  21   8     1054.95     1030.30     33.00 o
  -1  21   8      112.22       78.68     10.77 o
   0  21   8     1077.10     1079.90     41.29 o
   1  21   8       81.06       76.50     10.20 o
   2  21   8      148.08      115.36     14.09 o
   3  21   8      350.87      329.88     31.13 o
   4  21   8       60.49       34.13     27.68 o
   5  21   8       87.79       88.91     13.66 o
   6  21   8       22.93       40.78     20.63 o
   7  21   8       83.36       34.05     19.34 o
  -7  22   8      360.29      176.24     39.69 o
  -6  22   8       77.13      100.33     36.24 o
  -5  22   8      145.82      139.01     34.42 o
  -4  22   8      102.65      104.78     19.43 o
  -3  22   8       13.68       17.49      8.93 o
  -2  22   8     1188.80     1279.17     43.17 o
  -1  22   8     1951.64     2105.30     59.75 o
   0  22   8     1544.32     1681.35     78.20 o
   1  22   8      612.24      567.28     28.62 o
   2  22   8        0.61       -6.50      7.11 o
   3  22   8        0.78        4.99      9.24 o
   4  22   8      529.73      385.47     82.08 o
   5  22   8     1019.35     1082.90     70.82 o
   6  22   8      449.02      472.99     57.90 o
  -7  23   8      121.54      129.20     22.26 o
  -6  23   8       56.14       61.64     19.78 o
  -5  23   8      570.11      511.26     77.88 o
  -4  23   8       43.70       41.76     10.59 o
  -3  23   8       11.20        8.15     12.15 o
  -2  23   8      589.78      629.86     24.31 o
  -1  23   8        0.10       -4.25      9.43 o
   0  23   8      708.18      773.11     44.58 o
   1  23   8      329.73      126.55     24.23 o
   2  23   8     5925.79     6553.88    354.29 o
   3  23   8      976.65      865.89     78.59 o
   4  23   8      204.01      169.58     24.86 o
   5  23   8      199.00      195.72     26.59 o
   6  23   8       50.30       42.94     32.87 o
  -6  24   8        0.01        6.42     15.39 o
  -5  24   8        9.60        9.25     18.21 o
  -4  24   8      261.91      254.69     17.85 o
  -3  24   8       30.08       14.15     10.71 o
  -2  24   8     2440.48     2440.75    152.84 o
  -1  24   8      209.29      245.01     23.21 o
   0  24   8     1025.84     1017.17     51.11 o
   1  24   8     2005.68     2043.67     96.91 o
   2  24   8     1642.56     1787.03     81.35 o
   3  24   8       41.07       38.24     19.46 o
   4  24   8      337.60      365.87     61.40 o
   5  24   8      252.63      334.76     35.25 o
   6  24   8       69.17       14.43     30.87 o
  -6  25   8       75.98       54.77     15.03 o
  -5  25   8     1171.93     1314.26    164.90 o
  -4  25   8       87.58       94.48     15.74 o
  -3  25   8       47.48       47.71     10.94 o
  -2  25   8      725.95      766.60     40.07 o
  -1  25   8       49.31       37.83      9.71 o
   0  25   8     1326.20     1236.89     80.30 o
   1  25   8      554.19      553.09     39.95 o
   2  25   8      104.65      113.18     15.40 o
   3  25   8       55.23       47.98     22.48 o
   4  25   8      396.85      384.66     32.26 o
   5  25   8      218.16      170.20     33.60 o
   6  25   8      390.94      179.66     45.08 o
  -6  26   8       23.09       13.04     19.73 o
  -5  26   8      144.04       96.49     34.41 o
  -4  26   8       28.82       50.00     15.15 o
  -3  26   8       19.71       19.33     10.73 o
  -2  26   8      289.18      291.35     22.93 o
  -1  26   8        1.38        3.00     10.99 o
   0  26   8      870.75      930.57     64.66 o
   1  26   8       42.18       37.99     11.17 o
   2  26   8       56.11       30.88     11.76 o
   3  26   8      102.72       63.44     18.46 o
   4  26   8      438.37      406.21     29.72 o
   5  26   8       14.36       -4.33     15.62 o
   6  26   8        1.20       34.77     23.36 o
  -6  27   8        0.51      -11.84     15.23 o
  -5  27   8      144.78      153.34     22.76 o
  -4  27   8      885.77      872.08     73.38 o
  -3  27   8      182.53      187.63     17.44 o
  -2  27   8     1231.67     1371.87    159.96 o
  -1  27   8      390.96      428.92     52.02 o
   0  27   8      822.23      914.02     59.87 o
   1  27   8     1163.02     1140.38     88.05 o
   2  27   8       40.59       35.48     15.41 o
   3  27   8        0.26      -17.44     21.46 o
   4  27   8        2.99       -7.30     14.80 o
   5  27   8       86.21       75.00     24.32 o
   6  27   8       32.98       27.27     20.91 o
  -6  28   8      148.13      154.80     30.08 o
  -5  28   8      254.71      290.20     31.09 o
  -4  28   8       84.02       79.82     21.84 o
  -3  28   8       20.94       17.42     13.68 o
  -2  28   8      258.58      182.54     27.40 o
  -1  28   8      715.67      766.06     46.56 o
   0  28   8        0.42       18.78     27.50 o
   1  28   8      762.79      768.86     42.90 o
   2  28   8      138.01      126.05     27.87 o
   3  28   8      299.11      311.74     40.02 o
   4  28   8       45.90       40.11     17.53 o
   5  28   8      107.01       79.15     19.67 o
   6  28   8      229.08      207.15     42.16 o
  -6  29   8     1290.35     1544.69     51.85 o
  -5  29   8      284.86      251.79     55.97 o
  -4  29   8       11.78       19.06     10.81 o
  -3  29   8      858.07      766.85     48.67 o
  -2  29   8      275.61      267.06     24.74 o
  -1  29   8        3.69       28.23     29.17 o
   0  29   8      143.19      183.35     33.92 o
   1  29   8        7.14       14.25     15.50 o
   2  29   8        5.49        3.81     15.76 o
   3  29   8        7.59       -6.04     25.15 o
   4  29   8       31.12       40.67     22.14 o
   5  29   8       68.50       52.56     34.39 o
  -5  30   8       27.74       21.72     17.20 o
  -4  30   8        0.52        1.33     14.75 o
  -3  30   8      508.03      545.30     33.77 o
  -2  30   8      112.72      111.75     21.58 o
  -1  30   8      468.38      543.94     59.63 o
   0  30   8      300.29      354.17     28.81 o
   1  30   8      595.82      679.29     37.78 o
   2  30   8        0.00       -1.68     14.75 o
   3  30   8        0.10        9.39     22.47 o
   4  30   8       29.12       37.04     21.63 o
   5  30   8        9.77       38.59     17.31 o
  -5  31   8      286.25      346.64     32.54 o
  -4  31   8       24.42       34.24     26.67 o
  -3  31   8        0.15      -14.73     32.36 o
   0  31   8      161.46      158.19     38.29 o
   1  31   8       78.96      101.45     15.21 o
   2  31   8       14.73       27.16     20.46 o
   3  31   8       41.91       58.50     17.67 o
   4  31   8        0.38        9.95     14.60 o
   5  31   8      140.84      124.17     18.69 o
  -5  32   8        0.10        3.62     17.05 o
  -4  32   8       19.74       14.85     18.08 o
  -3  32   8       74.09       88.41     22.86 o
  -2  32   8        7.53        4.86     14.92 o
  -1  32   8      418.74       96.60     44.78 o
   0  32   8       22.55       21.13     21.13 o
   1  32   8      190.02      204.35     18.57 o
   2  32   8       13.06       25.20     12.88 o
   3  32   8      143.72      145.79     19.23 o
   4  32   8      118.38      129.21     24.56 o
   5  32   8      371.97      326.91     53.65 o
  -5  33   8      281.44      251.48     46.33 o
  -4  33   8      139.17      153.16     26.57 o
  -3  33   8       41.04      118.74     45.28 o
  -2  33   8        6.13        9.02     12.56 o
  -1  33   8      690.37      679.45     80.67 o
   0  33   8       84.52       26.32     20.30 o
   1  33   8      121.45      176.50     18.70 o
   2  33   8        5.09       -7.58     12.81 o
   3  33   8       51.66       51.15     18.15 o
   4  33   8       16.70       32.25     14.24 o
   5  33   8        4.08      -15.14     16.59 o
  -5  34   8       14.45        7.89     17.33 o
  -4  34   8        0.08       -3.73     16.37 o
  -3  34   8        7.09       11.39     19.09 o
  -2  34   8        1.04        0.46     11.71 o
  -1  34   8      214.43      230.27     30.83 o
   0  34   8       81.04       46.71     22.32 o
   1  34   8       43.56       91.91     23.82 o
   2  34   8      330.05      319.18     39.69 o
   3  34   8      274.48      367.86     79.16 o
   4  34   8      297.34      350.46     45.60 o
  -4  35   8        0.75       -0.70     22.67 o
  -3  35   8      514.16      600.23     38.03 o
  -2  35   8      106.96       81.50     21.41 o
  -1  35   8      101.43      102.32     22.83 o
   0  35   8        1.12       25.74     14.88 o
   1  35   8       65.35       85.56     31.20 o
   2  35   8        2.26      -17.40     18.69 o
   3  35   8       14.88        1.90     16.10 o
   4  35   8      107.06       88.49     20.24 o
  -4  36   8       17.58        4.71     23.79 o
  -3  36   8       11.21        2.12     18.80 o
  -2  36   8       51.45       87.73     16.70 o
  -1  36   8       22.96       32.96     14.74 o
   0  36   8        7.93       13.92     13.81 o
   1  36   8      394.24      306.00     34.19 o
   2  36   8      321.09      492.70     81.38 o
   3  36   8        1.77        4.42     16.35 o
   4  36   8      108.35      126.45     30.12 o
  -4  37   8       13.25       24.13     26.08 o
  -3  37   8      194.25      252.06     28.82 o
  -2  37   8      224.27      251.96     27.53 o
  -1  37   8        1.96        4.63     12.90 o
   0  37   8        2.26        3.02     15.10 o
   1  37   8       37.97       62.38     18.59 o
   2  37   8       75.40       67.42     20.89 o
   3  37   8       37.17       71.38     19.13 o
  -3  38   8        3.90       -6.61     20.84 o
  -2  38   8        2.89       -2.60     15.21 o
  -1  38   8      111.32       89.48     23.60 o
   0  38   8      113.46      173.40     23.64 o
   1  38   8      305.25      326.12     31.06 o
   2  38   8        1.34       -8.07     15.13 o
   3  38   8      139.23      140.47     21.68 o
  -3  39   8       29.45       45.34     20.62 o
  -2  39   8      362.29      425.45     47.24 o
  -1  39   8      169.57      211.88     21.72 o
   0  39   8       53.18       79.58     18.28 o
   1  39   8       42.70       50.46     20.00 o
   2  39   8       64.14       69.30     52.34 o
   3  39   8       10.02       10.71     17.74 o
  -2  40   8        8.53       20.53     20.81 o
  -1  40   8      104.97       83.29     20.00 o
   0  40   8        7.46       15.49     19.59 o
   1  40   8        0.73       11.20     16.49 o
   2  40   8      631.23      552.53    113.60 o
  -2  41   8      141.98      187.52     30.20 o
  -1  41   8       29.31       12.57     16.87 o
   0  41   8      460.38      502.71     45.81 o
   1  41   8       42.05       38.32     23.75 o
   2  41   8       72.61       61.32     23.26 o
  -1  42   8      175.23      189.96     30.34 o
   0  42   8      166.83      175.38     39.60 o
   1  42   8       84.52       38.20     19.10 o
  -8   1   9      165.62      207.26     27.60 o
  -7   1   9       49.43       62.86     22.26 o
  -6   1   9       19.82       16.85     13.26 o
  -5   1   9      611.90      587.77     24.79 o
  -4   1   9     1782.04     1781.01     41.96 o
  -3   1   9      180.02      126.31      8.42 o
  -2   1   9      434.91      472.68     20.22 o
  -1   1   9      135.56      119.46      8.31 o
   0   1   9      148.38      168.34      9.74 o
   1   1   9        3.83        5.44      8.59 o
   2   1   9      707.14      778.01     29.78 o
   3   1   9       16.10       37.34     18.49 o
   4   1   9     1088.10     1168.86     57.85 o
   5   1   9      300.91      266.51     29.21 o
   6   1   9       21.49       10.06     15.76 o
   7   1   9       15.35       43.60     21.80 o
  -8   2   9        0.07       14.10     25.81 o
  -7   2   9      197.41      258.82     28.16 o
  -6   2   9      302.15      306.92     19.67 o
  -5   2   9       13.17       44.78     11.35 o
  -4   2   9      274.84      332.26     15.35 o
  -3   2   9      261.25      256.76     11.41 o
  -2   2   9       31.58       49.06      6.19 o
  -1   2   9     2477.01     2438.03     58.28 o
   0   2   9      165.72      194.14      8.97 o
   1   2   9       56.67       79.78      8.43 o
   2   2   9      543.26      577.94     29.84 o
   3   2   9      150.67      134.71     28.55 o
   4   2   9     1210.64     1239.47     55.34 o
   5   2   9      752.67      780.16     44.95 o
  -8   3   9        2.85      -24.31     29.23 o
  -7   3   9      352.36      313.35     25.05 o
  -6   3   9      127.10      129.32     16.28 o
  -5   3   9     2350.25     2407.53     64.70 o
  -4   3   9      487.68      456.17     15.68 o
  -3   3   9      171.34      154.37     12.97 o
  -2   3   9      803.81      790.56     23.88 o
  -1   3   9       21.74       45.99      6.76 o
   0   3   9      922.17     1027.72     27.35 o
   1   3   9     1650.67     1707.19     49.99 o
   2   3   9     1384.01     1469.43     46.73 o
   3   3   9      463.89      488.95     30.88 o
   4   3   9      353.72      384.90     46.92 o
   5   3   9      542.54      533.41     58.49 o
   6   3   9      331.47      416.77     51.80 o
   7   3   9       53.57       -2.01     23.15 o
  -8   4   9        3.08       -0.34     35.88 o
  -7   4   9       56.74       72.08     17.49 o
  -6   4   9      356.99      298.12     23.51 o
  -5   4   9       57.02       71.68     11.70 o
  -4   4   9      432.11      463.25     18.77 o
  -3   4   9      262.06      263.09     11.29 o
  -2   4   9      173.70      162.37      9.13 o
  -1   4   9      245.90      244.70     11.36 o
   0   4   9        1.71        4.26      3.89 o
   1   4   9     1048.84     1136.18     36.22 o
   2   4   9        5.07       15.30      9.07 o
   3   4   9        7.76       21.35      9.19 o
   4   4   9      565.83      591.17     28.45 o
   5   4   9      512.05      466.97     36.71 o
   6   4   9      311.37      324.23     46.24 o
   7   4   9       90.09      170.47     36.91 o
  -8   5   9       73.93      128.50     44.96 o
  -7   5   9       83.14       73.77     23.49 o
  -6   5   9      223.70      244.69     25.52 o
  -5   5   9      492.11      495.07     24.20 o
  -4   5   9      498.85      519.97     19.63 o
  -3   5   9      918.10      948.81     28.56 o
  -2   5   9        1.51        6.65      5.35 o
  -1   5   9        2.03       -0.76      5.00 o
   0   5   9       12.25       16.53      5.94 o
   1   5   9      165.32      223.69     19.61 o
   2   5   9      332.41      349.67     20.41 o
   3   5   9      544.29      555.73     26.60 o
   4   5   9        0.70        5.73     19.77 o
   5   5   9        0.12       18.78     20.75 o
   6   5   9      663.62      801.88     69.34 o
   7   5   9        6.62       34.20     23.81 o
  -8   6   9      165.18      200.54     35.76 o
  -7   6   9       31.29       10.83     21.83 o
  -6   6   9       19.16       58.64     27.00 o
  -5   6   9      797.14      747.68     44.56 o
  -4   6   9     3023.58     3131.70     80.95 o
  -3   6   9       82.40      102.95     11.64 o
  -2   6   9        1.66       -1.20      5.90 o
  -1   6   9      141.54      148.48      8.15 o
   0   6   9       23.20       28.21      5.17 o
   1   6   9     1545.61     1498.05     47.35 o
   2   6   9      970.46     1000.81     41.21 o
   3   6   9     2714.02     2886.91    113.97 o
   4   6   9      966.53      964.21     46.18 o
   5   6   9      145.97      156.83     16.69 o
   6   6   9      490.46      523.84     62.66 o
   7   6   9       88.14      115.16     24.07 o
  -8   7   9       42.21       62.57     25.92 o
  -7   7   9       93.75       67.81     18.22 o
  -6   7   9      215.92      172.30     18.49 o
  -5   7   9      290.50      249.37     16.41 o
  -4   7   9       18.52       45.55     11.55 o
  -3   7   9      208.19      242.61     17.71 o
  -2   7   9       62.98       64.57      8.18 o
  -1   7   9      104.54      103.75      7.13 o
   0   7   9      372.88      394.62     14.60 o
   1   7   9        6.49       23.69      6.96 o
   2   7   9      557.43      569.27     29.79 o
   3   7   9        1.07       20.86     10.02 o
   4   7   9      136.16      111.00     21.83 o
   5   7   9       66.21       65.73     12.69 o
   6   7   9        2.03       25.33     14.98 o
   7   7   9       41.58       21.12     16.42 o
  -7   8   9       85.39       79.58     19.05 o
  -6   8   9      845.03      709.02     38.06 o
  -5   8   9       28.04       17.21     11.11 o
  -4   8   9      122.94      124.55     10.45 o
  -3   8   9     5728.53     5930.67    162.86 o
  -2   8   9       25.23       21.97      8.90 o
  -1   8   9      205.64      169.62      8.72 o
   0   8   9        0.07        4.48      5.82 o
   1   8   9     1247.81     1262.78     36.27 o
   2   8   9       99.39       71.44      8.48 o
   3   8   9      236.42      258.23     19.65 o
   5   8   9       77.47       25.17     23.83 o
   6   8   9      460.93      446.24     41.54 o
   7   8   9      293.99      297.51     54.12 o
  -7   9   9       55.81       56.84     20.01 o
  -6   9   9      695.37      708.40     32.65 o
  -5   9   9        0.84       -2.00     12.43 o
  -4   9   9      183.58      185.74     12.58 o
  -3   9   9      314.60      290.69     14.79 o
  -2   9   9      178.63      167.95     10.69 o
  -1   9   9      153.19      127.03      8.51 o
   0   9   9     1498.65     1664.88     46.62 o
   1   9   9      604.61      630.90     34.00 o
   2   9   9        0.20       -0.33      7.14 o
   3   9   9     1414.24     1420.22    145.93 o
   4   9   9     1604.18     1637.93     72.39 o
   5   9   9       15.44       29.51     22.47 o
   7   9   9       90.19       69.70     21.90 o
  -7  10   9       18.37       24.17     23.32 o
  -6  10   9      366.65      408.86     24.80 o
  -5  10   9      122.56      125.72     19.81 o
  -4  10   9     1486.71     1382.60     54.40 o
  -3  10   9      188.61      198.97     14.19 o
  -2  10   9       95.36      113.62      9.09 o
  -1  10   9     3540.03     3751.55    101.48 o
   0  10   9       54.04       49.03      6.50 o
   1  10   9      757.87      746.16     30.04 o
   2  10   9      622.03      579.77     36.12 o
   3  10   9     2468.40     2602.79    132.64 o
   4  10   9      339.85      373.41     25.71 o
   5  10   9      138.48      149.69     19.36 o
   6  10   9        6.00       25.48     19.45 o
   7  10   9       29.54       28.17     21.13 o
  -7  11   9        0.14       10.06     27.16 o
  -6  11   9        2.92       -0.63     15.64 o
  -5  11   9      369.38      327.81     18.81 o
  -4  11   9     3195.64     3151.58    122.83 o
  -3  11   9      184.02      217.58     12.80 o
  -2  11   9      954.08     1050.90     32.14 o
  -1  11   9        0.85       20.43      8.82 o
   0  11   9      712.15      684.07     22.65 o
   1  11   9       53.74       55.12      8.11 o
   2  11   9      877.50      887.10     57.71 o
   3  11   9      721.22      766.11     50.55 o
   4  11   9      776.25      762.16    122.41 o
   5  11   9      104.39      129.30     20.40 o
   6  11   9        0.03      -14.42     27.16 o
   7  11   9        0.60        1.34     22.13 o
  -7  12   9       67.98       44.62     33.55 o
  -6  12   9      336.16      263.68     32.94 o
  -5  12   9        3.13        5.93     12.46 o
  -4  12   9       24.86       36.92      9.72 o
  -3  12   9      331.51      315.25     15.73 o
  -2  12   9     2591.06     2654.23     74.71 o
  -1  12   9       38.31       30.76      6.60 o
   0  12   9       85.01       83.68      7.13 o
   1  12   9     2576.82     2744.10     99.32 o
   2  12   9      935.42      953.38     53.45 o
   3  12   9      270.03      242.79     22.80 o
   4  12   9     1236.44     1338.65     77.33 o
   5  12   9      524.65      657.62     63.71 o
   6  12   9      242.40      308.50     38.98 o
   7  12   9       54.25       49.38     37.24 o
  -7  13   9       29.48       70.77     32.53 o
  -6  13   9      236.01      241.68     23.58 o
  -5  13   9       74.98       66.38     12.13 o
  -4  13   9       81.43       79.58      9.54 o
  -3  13   9      665.18      663.60     25.32 o
  -2  13   9      472.07      574.96     23.71 o
  -1  13   9      411.83      472.11     18.97 o
   0  13   9      322.75      326.57     20.87 o
   1  13   9      467.46      497.15     23.58 o
   2  13   9      166.93      118.61     25.87 o
   3  13   9      772.71      822.99     47.34 o
   4  13   9      198.08      193.77     13.32 o
   5  13   9      102.36       82.23     26.18 o
   6  13   9      212.97      195.53     34.60 o
   7  13   9       87.85       63.76     26.34 o
  -7  14   9        3.39      -24.14     24.14 o
  -6  14   9        1.31        3.65     15.86 o
  -5  14   9      229.97      208.55     34.26 o
  -4  14   9       21.67       11.42      8.52 o
  -3  14   9      261.16      267.93     21.04 o
  -2  14   9     1827.81     1897.78     57.22 o
  -1  14   9     1566.45     1582.53     55.80 o
   0  14   9        1.11        1.20      5.09 o
   1  14   9     1104.39     1040.79     44.62 o
   2  14   9      114.90       95.21     14.08 o
   3  14   9      366.21      356.66     21.67 o
   4  14   9       42.52       35.20      9.53 o
   5  14   9      147.56      161.52     27.20 o
   6  14   9      346.37      402.30     45.07 o
   7  14   9       11.36       25.88     24.58 o
  -7  15   9       44.41       39.58     30.19 o
  -6  15   9      576.26      553.00     38.18 o
  -5  15   9      406.20      412.63     29.98 o
  -4  15   9       46.22       20.54     21.13 o
  -3  15   9       44.85       41.06      9.06 o
  -2  15   9      396.87      383.29     19.27 o
  -1  15   9       12.40       23.18      7.92 o
   0  15   9       48.00       37.51      7.76 o
   1  15   9       35.71       41.86     12.39 o
   2  15   9      390.49      428.05     25.81 o
   3  15   9      752.33      878.90     62.74 o
   4  15   9      268.61      234.15     22.77 o
   5  15   9       41.77       19.79     22.81 o
   6  15   9      468.88      425.59     38.91 o
   7  15   9        2.41      -16.53     24.89 o
  -7  16   9       83.45       90.93     36.91 o
  -6  16   9       50.58       23.15     23.48 o
  -5  16   9       40.24       31.90     30.53 o
  -4  16   9     1069.88     1068.64     45.37 o
  -3  16   9      138.71      152.18     22.25 o
  -2  16   9       56.82       45.98      8.27 o
  -1  16   9      844.30      878.92     34.26 o
   0  16   9      398.63      438.88     19.06 o
   1  16   9      247.74      223.07     15.61 o
   2  16   9       26.19       30.99     13.58 o
   3  16   9      137.08      123.86     17.80 o
   4  16   9      265.37      323.24     31.94 o
   5  16   9      109.40       86.27     22.49 o
   6  16   9      113.85       99.86     22.66 o
   7  16   9       48.01       35.49     17.05 o
  -7  17   9        9.67       25.15     29.84 o
  -6  17   9       52.12       65.13     18.80 o
  -5  17   9       82.08      206.04     34.23 o
  -4  17   9       77.53      107.84     14.33 o
  -3  17   9        0.04        3.23     10.94 o
  -2  17   9      122.02      117.00     13.88 o
  -1  17   9      619.09      600.50     22.86 o
   0  17   9        6.60        7.43     11.72 o
   1  17   9        6.09       -2.68      8.22 o
   2  17   9      557.76      487.69     25.57 o
   3  17   9      128.61       93.94     14.44 o
   4  17   9      115.88       87.81     19.47 o
   6  17   9       94.53      119.14     45.64 o
   7  17   9       12.62       -5.90     16.08 o
  -7  18   9        0.01        0.94     35.71 o
  -6  18   9        2.60      -15.06     15.06 o
  -5  18   9       31.40       53.15     18.13 o
  -4  18   9     1736.97     1743.88     60.99 o
  -3  18   9       71.45       66.98     11.19 o
  -2  18   9       52.08       18.97      9.26 o
  -1  18   9      102.51       96.28      9.19 o
   0  18   9       68.04       71.07     14.62 o
   1  18   9       43.87       49.55      9.77 o
   2  18   9        2.16       -2.72     11.47 o
   3  18   9      798.20      831.91     47.59 o
   4  18   9      568.97      637.68     46.66 o
   5  18   9        9.73       11.27     15.59 o
   6  18   9       10.87        2.75     19.54 o
   7  18   9        3.77        6.37     15.17 o
  -7  19   9      146.69      167.86     38.27 o
  -6  19   9       82.34      137.06     28.09 o
  -5  19   9       94.22      168.65     28.02 o
  -4  19   9       16.71       24.42      8.72 o
  -3  19   9       57.98       51.35     11.08 o
  -2  19   9      242.02      216.75     13.78 o
  -1  19   9      349.09      328.96     19.73 o
   0  19   9       67.49       72.27     10.68 o
   1  19   9      605.35      605.89     35.14 o
   2  19   9      300.90      268.46     24.06 o
   3  19   9      276.86      334.79     25.92 o
   4  19   9     1707.62     1902.34    120.09 o
   6  19   9       37.11       46.80     21.78 o
  -7  20   9       92.58       74.67     19.39 o
  -6  20   9       19.19       26.07     22.07 o
  -5  20   9       44.92       28.87     18.05 o
  -4  20   9      492.80      463.71     32.76 o
  -3  20   9       76.55       81.63     17.62 o
  -2  20   9       68.70       67.95     11.05 o
  -1  20   9       72.60       58.13     10.60 o
   0  20   9      733.75      701.67     39.81 o
   1  20   9       43.17       28.18      9.48 o
   2  20   9      115.51      103.24     15.31 o
   3  20   9      317.53      263.84     34.32 o
   4  20   9       32.66       28.91     11.91 o
   5  20   9        3.73        4.16     12.56 o
   6  20   9      174.09      148.23     21.29 o
  -6  21   9      110.83      130.39     49.67 o
  -5  21   9       75.60      109.42     24.89 o
  -4  21   9       94.18      130.59     14.87 o
  -3  21   9       61.21       76.86     16.22 o
  -2  21   9      296.78      295.79     15.64 o
  -1  21   9       79.58      119.68     12.16 o
   0  21   9      109.54       89.88     10.74 o
   1  21   9       16.47       18.81     14.06 o
   2  21   9      816.17      771.10     39.23 o
   3  21   9        0.30        8.17      9.25 o
   4  21   9        2.24       -7.17     10.83 o
   5  21   9      121.69      131.25     30.55 o
   6  21   9        4.33       24.81     25.48 o
  -5  22   9       26.46       24.94     23.81 o
  -4  22   9      343.40      378.12     21.39 o
  -3  22   9       16.30       11.62     13.16 o
  -2  22   9      780.77      768.21     25.77 o
  -1  22   9      142.04      107.96     18.61 o
   0  22   9      106.00      106.29     13.90 o
   1  22   9     1370.47     1362.69     62.43 o
   2  22   9      345.33      338.65     27.80 o
   3  22   9      779.44      875.59     50.11 o
   4  22   9      160.67      166.57     39.29 o
   5  22   9       31.04       67.08     31.53 o
   6  22   9      104.90      122.50     34.23 o
  -6  23   9      708.94      942.34     60.35 o
  -5  23   9      421.94      365.46     65.47 o
  -4  23   9       69.73       21.71     21.22 o
  -3  23   9        0.71        8.39      8.92 o
  -2  23   9      428.28      392.76     22.76 o
  -1  23   9       13.25       16.21     14.20 o
   0  23   9       35.31       21.90     13.76 o
   1  23   9     1527.23     1669.03     91.01 o
   2  23   9        0.01      -13.86     13.86 o
   3  23   9      250.52      232.96     36.31 o
   4  23   9       16.12       17.92     18.28 o
   5  23   9       86.98       96.98     28.86 o
   6  23   9      601.59      706.09     88.64 o
  -6  24   9        0.07       10.46     19.37 o
  -5  24   9       10.53      -12.61     13.47 o
  -4  24   9       59.25       65.54     18.77 o
  -3  24   9      141.38      143.62     18.13 o
  -2  24   9       10.94       27.80     10.87 o
  -1  24   9     1967.91     2084.72     99.92 o
   0  24   9       25.62        8.87     12.54 o
   1  24   9       61.64       88.18     17.97 o
   2  24   9      154.90      171.09     20.40 o
   3  24   9        0.34       14.08     23.47 o
   4  24   9      412.57      443.37     45.05 o
   5  24   9        9.17       46.28     22.80 o
   6  24   9      115.57       81.56     38.60 o
  -6  25   9      267.90      268.19     41.00 o
  -5  25   9      205.69      283.70     29.35 o
  -4  25   9      179.81      146.43     23.26 o
  -3  25   9        1.31       24.85     12.44 o
  -2  25   9      236.74      299.22     27.56 o
  -1  25   9      139.49      148.43     32.57 o
   0  25   9     1807.01     1861.79     93.29 o
   1  25   9      670.22      589.93     47.61 o
   2  25   9        8.68        6.67     13.08 o
   3  25   9      795.68      794.49     83.13 o
   4  25   9       59.02       58.90     17.47 o
   5  25   9        3.60        4.36     28.50 o
   6  25   9       45.02       52.25     23.15 o
  -6  26   9      167.73      104.21     71.52 o
  -5  26   9      313.47      287.13     30.82 o
  -4  26   9      162.83      166.27     17.40 o
  -3  26   9     1554.77     1783.50     73.34 o
  -2  26   9       91.71      124.05     21.22 o
  -1  26   9       42.69       39.08     14.34 o
   0  26   9        7.95       43.26     29.17 o
   1  26   9     1932.37     2211.93    113.54 o
   2  26   9      124.83      144.55     19.81 o
   3  26   9      347.45      350.91     43.40 o
   4  26   9        0.10       -2.48     20.62 o
   5  26   9      127.55      180.60     35.92 o
   6  26   9       26.07        7.61     18.78 o
  -6  27   9      166.15      216.54     26.95 o
  -5  27   9       13.60       25.39     18.36 o
  -4  27   9       17.10       18.11     27.16 o
  -3  27   9        0.06        2.35     12.08 o
  -2  27   9       11.66      -20.46     20.46 o
  -1  27   9      238.83      281.43     29.03 o
   0  27   9        0.96        7.04     25.48 o
   1  27   9       32.45        8.18     15.60 o
   2  27   9        9.70       15.60     18.84 o
   3  27   9       38.39       40.29     39.58 o
   4  27   9       36.32       29.15     16.51 o
   5  27   9       17.50       46.28     21.46 o
  -5  28   9       81.96      130.53     19.40 o
  -4  28   9       87.82       41.87     54.70 o
  -3  28   9       17.15        8.36     13.05 o
  -2  28   9     1283.02     1244.99    103.73 o
  -1  28   9      476.72      536.98     35.87 o
   0  28   9      262.09      278.04     30.59 o
   1  28   9      961.02      953.55     54.53 o
   2  28   9     1328.18     1272.31     71.67 o
   3  28   9      412.44      435.58     46.45 o
   4  28   9      414.24      410.74     43.75 o
   5  28   9      108.82      160.76     39.94 o
  -5  29   9      173.99      219.85     37.49 o
  -4  29   9       82.03      146.12     24.93 o
  -3  29   9      379.39      336.05     32.48 o
  -2  29   9     1075.29     1281.30    124.17 o
  -1  29   9       14.05      -13.20     13.20 o
   0  29   9      113.34      106.08     26.52 o
   1  29   9       40.73       30.70     29.02 o
   2  29   9      113.74      153.40     25.18 o
   3  29   9      100.58      105.97     20.07 o
   4  29   9       12.36        0.28     14.42 o
   5  29   9       12.49       31.08     17.27 o
  -5  30   9       23.50       40.13     25.80 o
  -4  30   9      151.45      143.87     26.94 o
  -3  30   9     1046.51     1295.65    207.88 o
  -2  30   9      144.91      155.09     22.83 o
  -1  30   9      487.82      593.81     39.90 o
   0  30   9       71.64       43.35     31.88 o
   1  30   9      779.99      850.86     50.30 o
   2  30   9       25.64       14.42     24.48 o
   3  30   9       21.98       34.88     18.78 o
   4  30   9       81.43       84.96     21.53 o
   5  30   9       78.58       81.98     22.66 o
  -5  31   9       35.76       69.52     20.58 o
  -4  31   9        5.96       12.04     19.14 o
  -3  31   9      329.19      453.61     91.98 o
  -2  31   9      274.59      286.86     33.95 o
  -1  31   9        0.02        1.63     12.01 o
   0  31   9       57.35       86.52     44.96 o
   1  31   9       64.33       53.29     18.53 o
   2  31   9        8.56       38.23     27.16 o
   3  31   9       27.97       -3.35     25.49 o
   4  31   9       30.54       45.47     19.95 o
   5  31   9      316.53      285.83     31.10 o
  -5  32   9       43.16       39.89     35.50 o
  -4  32   9      494.60      473.66     50.74 o
  -3  32   9      391.22      485.79     42.73 o
  -2  32   9       53.24       28.69     18.15 o
  -1  32   9      551.64      585.47     55.28 o
   0  32   9       86.63       70.78     18.79 o
   1  32   9      307.77      390.82     46.91 o
   2  32   9      513.23      532.97     47.84 o
   3  32   9       45.93       -6.37     25.16 o
   4  32   9      290.47      317.28     33.03 o
  -4  33   9        3.32       33.25     22.04 o
  -3  33   9      245.42      323.34     78.47 o
  -2  33   9      324.83      430.59     32.61 o
  -1  33   9       70.87       43.44     40.93 o
   0  33   9       21.56       33.30     13.89 o
   1  33   9      208.08      165.56     26.04 o
   2  33   9       90.05       86.29     18.39 o
   3  33   9        6.42       23.77     17.41 o
   4  33   9      102.96      129.42     20.75 o
  -4  34   9      427.75      428.43     43.17 o
  -3  34   9        0.13       -4.90     17.84 o
  -2  34   9      270.10      238.59     30.98 o
  -1  34   9      171.32      229.17     39.46 o
   0  34   9       51.36       64.52     13.50 o
   1  34   9       66.58       94.35     13.60 o
   2  34   9        7.25       -4.46     14.85 o
   3  34   9      842.72      770.46     96.27 o
   4  34   9      210.14      215.65     42.32 o
  -4  35   9        9.82       18.32     18.89 o
  -3  35   9        5.29        6.55     17.72 o
  -2  35   9        8.30       14.77     14.94 o
  -1  35   9      155.35      150.78     23.69 o
   0  35   9       65.29       92.24     21.92 o
   1  35   9        1.78       17.44     19.19 o
   2  35   9        0.19      -10.02     23.55 o
   3  35   9      168.60      177.44     27.36 o
   4  35   9       26.98       65.97     26.92 o
  -3  36   9       51.79       64.20     22.53 o
  -2  36   9      137.31      237.62     24.52 o
  -1  36   9      331.28      355.80     51.36 o
   0  36   9        3.10        5.48     17.66 o
   1  36   9        2.12        7.88     28.00 o
   2  36   9        0.20       14.93     16.82 o
   3  36   9      117.62      143.36     26.43 o
  -3  37   9        0.54       14.27     22.17 o
  -2  37   9      200.29      244.36     39.55 o
  -1  37   9       22.50        6.19     18.61 o
   0  37   9       19.16       30.98     21.41 o
   1  37   9       70.10       50.12     19.47 o
   2  37   9        0.65       29.51     19.42 o
   3  37   9      269.04      275.23     29.98 o
  -3  38   9       34.20       38.47     21.50 o
  -2  38   9       58.29       37.00     19.78 o
  -1  38   9       14.80       37.21     18.25 o
   0  38   9        0.52       -1.10     15.26 o
   1  38   9      145.76      172.67     25.09 o
   2  38   9       44.39       42.12     18.02 o
  -2  39   9       31.70       23.37     19.44 o
  -1  39   9       61.88       86.09     19.52 o
   0  39   9       90.28      107.59     20.13 o
   1  39   9        8.62      -16.43     16.50 o
   2  39   9      111.91      111.12     24.08 o
  -1  40   9        0.28      -12.90     15.12 o
   0  40   9       10.39       21.13     29.40 o
   1  40   9       56.29       -2.03     22.76 o
  -7   0  10      295.17      209.10     50.09 o
  -6   0  10      119.88      200.41     41.96 o
  -5   0  10        0.50        7.62     11.14 o
  -4   0  10      300.51      368.91     28.60 o
  -3   0  10     1360.93     1541.60     58.30 o
  -2   0  10      422.89      449.98     24.59 o
  -1   0  10     4012.55     4276.61    161.87 o
   0   0  10      146.91      188.67     19.64 o
   1   0  10      235.67      256.94     18.43 o
   2   0  10     3324.62     3615.64    125.31 o
   3   0  10      267.96      375.04     43.73 o
   4   0  10      835.80      918.47     69.19 o
   5   0  10        8.25        4.80     12.21 o
   7   0  10        4.31       27.16     22.47 o
  -7   1  10       58.90       67.78     18.06 o
  -6   1  10      369.85      421.48     47.93 o
  -5   1  10        1.25       21.57      8.88 o
  -4   1  10       21.63       32.82      7.43 o
  -3   1  10       22.81       54.59      8.58 o
  -2   1  10     1353.72     1332.62     33.42 o
  -1   1  10      156.94      182.29     13.40 o
   0   1  10      858.59      913.86     35.14 o
   1   1  10      163.64      147.01     11.07 o
   2   1  10        3.49       38.78      8.71 o
   3   1  10     1065.92     1258.80     58.70 o
   4   1  10      357.60      374.46     25.42 o
   5   1  10       17.10        1.51     10.17 o
   6   1  10        7.15       -5.09     18.12 o
   7   1  10       40.90        8.05     25.83 o
  -7   2  10        2.12       43.09     20.29 o
  -6   2  10        1.04       11.68     15.04 o
  -5   2  10      556.23      565.55     28.26 o
  -4   2  10      822.59      811.44     25.24 o
  -3   2  10      999.74      959.31     25.63 o
  -2   2  10       99.88      142.70     10.86 o
  -1   2  10      540.10      542.90     17.19 o
   0   2  10      412.78      438.37     20.01 o
   1   2  10      528.28      510.30     27.09 o
   2   2  10        0.01       22.77      6.81 o
   3   2  10      885.41      924.59     44.88 o
   4   2  10      149.45      170.71     15.10 o
   5   2  10       29.50       20.57     12.28 o
   7   2  10       72.49       58.15     18.38 o
  -7   3  10      358.34      400.00     31.50 o
  -6   3  10      158.12      221.82     21.18 o
  -5   3  10       73.76       77.49     10.63 o
  -4   3  10      554.61      565.96     21.83 o
  -3   3  10       21.67       35.04      7.53 o
  -2   3  10       33.33       48.95      7.53 o
  -1   3  10      178.16      161.91     10.25 o
   0   3  10     3043.59     3202.95    104.55 o
   1   3  10      194.53      176.61     14.49 o
   2   3  10      950.57      911.00     41.02 o
   3   3  10     1040.11     1098.86     49.57 o
   4   3  10       86.89      125.93     14.78 o
   5   3  10       34.20       32.60     23.28 o
   6   3  10      407.29      476.58     62.94 o
   7   3  10       67.49       36.43     20.94 o
  -7   4  10      157.48      134.99     57.25 o
  -6   4  10      234.05      229.30     20.61 o
  -5   4  10       41.56       67.79     11.97 o
  -4   4  10       18.57       35.06      7.60 o
  -3   4  10       26.69       33.15      7.56 o
  -2   4  10     1969.53     2008.15     51.81 o
  -1   4  10      346.10      382.28     17.72 o
   0   4  10      480.71      464.35     22.74 o
   1   4  10     1314.45     1223.61     46.31 o
   2   4  10      910.76      909.87     39.59 o
   3   4  10        0.81        8.97     14.60 o
   4   4  10        6.57       30.60     15.90 o
   5   4  10       55.13       45.30     20.86 o
   6   4  10      669.35      530.69     66.13 o
   7   4  10      211.92      228.03     31.39 o
  -7   5  10       24.55       11.76     18.85 o
  -6   5  10        0.00       15.70     15.36 o
  -5   5  10       92.99       75.06     11.55 o
  -4   5  10       88.17       78.09      9.67 o
  -3   5  10      873.88      879.81     42.23 o
  -2   5  10      511.24      544.42     19.63 o
  -1   5  10      234.39      248.40     11.35 o
   0   5  10     1093.98     1115.75     37.77 o
   1   5  10      100.17      109.54     18.38 o
   2   5  10      250.56      269.39     15.46 o
   3   5  10      169.55      131.62     17.91 o
   4   5  10     1361.76     1359.73     76.66 o
   5   5  10      889.29     1029.06    104.86 o
   6   5  10       54.57       97.19     16.87 o
   7   5  10        9.05      -22.47     24.48 o
  -7   6  10      170.34      177.50     22.91 o
  -6   6  10     1456.56     1370.17    141.56 o
  -5   6  10       67.80       46.96     10.77 o
  -4   6  10       71.86       88.84      9.86 o
  -3   6  10      199.29      190.32     13.14 o
  -2   6  10      118.62      128.74      9.18 o
  -1   6  10       83.82       75.18      7.44 o
   0   6  10      143.97      156.47     11.22 o
   1   6  10     3175.80     3498.52    102.58 o
   2   6  10      965.24      969.01     40.52 o
   3   6  10      120.54      144.88     15.21 o
   4   6  10        0.00        8.04     14.33 o
   5   6  10      119.08      119.96     20.60 o
   6   6  10      325.21      281.83     41.70 o
   7   6  10        2.76       -6.71     34.87 o
  -7   7  10        1.47       23.20     18.35 o
  -6   7  10        8.58        9.27     12.23 o
  -5   7  10       39.13       39.82     10.91 o
  -4   7  10      269.16      309.57     17.34 o
  -3   7  10      189.07      186.64     11.47 o
  -2   7  10     1834.43     1803.90     47.13 o
  -1   7  10        1.02        5.96      6.13 o
   0   7  10      612.58      644.48     21.12 o
   1   7  10     3037.09     3324.91    103.75 o
   2   7  10        4.42       21.71      8.48 o
   3   7  10      287.95      319.85     28.54 o
   4   7  10      543.02      602.43     58.68 o
   5   7  10      183.18      258.32     47.36 o
   6   7  10      354.11      391.67     42.89 o
   7   7  10       51.85       19.42     14.19 o
  -7   8  10       21.64       39.11     18.80 o
  -6   8  10       48.64       55.83     21.99 o
  -5   8  10      823.84      818.26     36.44 o
  -4   8  10      561.53      520.05     19.54 o
  -3   8  10      338.22      375.15     15.59 o
  -2   8  10      819.16      767.04     24.45 o
  -1   8  10      149.41      160.65     10.76 o
   0   8  10       31.77       41.95      6.13 o
   1   8  10      387.17      432.47     26.94 o
   2   8  10      466.34      442.81     36.30 o
   3   8  10      121.28      106.26     22.35 o
   4   8  10      182.10      155.48     25.20 o
   5   8  10      351.27      271.22     33.31 o
   6   8  10       23.71      -20.46     26.16 o
   7   8  10       11.17       13.58     13.01 o
  -7   9  10      316.17      322.85     33.57 o
  -6   9  10      113.52      124.98     22.26 o
  -5   9  10      275.99      268.51     27.14 o
  -4   9  10      453.05      420.13     24.91 o
  -3   9  10        0.01        7.62      6.88 o
  -2   9  10      310.35      341.58     14.88 o
  -1   9  10     2393.85     2497.39     72.48 o
   0   9  10       97.88       92.34      9.60 o
   1   9  10     2041.76     2079.35     75.38 o
   2   9  10     1153.87     1263.63     67.14 o
   3   9  10       11.44       25.53     16.04 o
   4   9  10      423.94      442.96     34.76 o
   6   9  10        5.76       -3.69     19.11 o
   7   9  10       37.81       14.30     39.24 o
  -7  10  10      109.11       77.53     40.95 o
  -6  10  10       10.26        8.38     26.49 o
  -5  10  10     1739.95     1437.98     71.43 o
  -4  10  10      127.40      140.47     12.74 o
  -3  10  10       22.01       16.19      7.46 o
  -2  10  10       27.40       33.63      8.17 o
  -1  10  10      685.36      688.61     23.08 o
   0  10  10      298.97      315.39     14.45 o
   1  10  10      426.33      414.55     21.48 o
   2  10  10     1269.20     1203.82     59.19 o
   3  10  10      473.56      444.64     25.88 o
   4  10  10       62.20       50.97     18.39 o
   5  10  10       38.75       44.95     20.13 o
   6  10  10        4.06        3.69     22.80 o
   7  10  10        0.93       -9.32     18.07 o
  -7  11  10        2.03       19.25     25.23 o
  -6  11  10      178.00      176.66     31.91 o
  -5  11  10       59.97       65.07     17.75 o
  -4  11  10      789.05      693.99     27.84 o
  -3  11  10      491.49      454.26     17.80 o
  -2  11  10     1843.88     1879.33     56.26 o
  -1  11  10     1203.16     1194.23     36.83 o
   0  11  10      888.01      876.09     29.71 o
   1  11  10      180.15      196.45     16.59 o
   2  11  10      249.45      298.33     28.39 o
   3  11  10     1670.25     1792.04     99.15 o
   4  11  10       27.82       28.11     12.27 o
   5  11  10      122.62      173.90     34.24 o
   6  11  10      663.62      678.00     71.51 o
   7  11  10        5.44       26.56     13.49 o
  -7  12  10       12.46       21.49     21.87 o
  -6  12  10      222.75      262.75     46.70 o
  -5  12  10       14.13       23.31     17.43 o
  -4  12  10       22.00       14.69      9.01 o
  -3  12  10      131.20      115.19     11.05 o
  -2  12  10       50.26       41.45      9.61 o
  -1  12  10      478.48      468.91     19.78 o
   0  12  10      229.40      201.26     11.45 o
   1  12  10      677.06      641.17     32.94 o
   2  12  10      504.43      528.98     26.90 o
   3  12  10     1157.79     1268.20     95.59 o
   4  12  10        1.67       -0.90     11.16 o
   5  12  10      869.07      912.54     81.48 o
   6  12  10      108.04      105.58     21.82 o
   7  12  10      153.82      149.07     25.73 o
  -7  13  10      119.97      113.12     29.78 o
  -6  13  10      484.81      444.56     54.90 o
  -5  13  10      198.59      143.14     23.12 o
  -4  13  10        0.05       21.78      9.92 o
  -3  13  10     1468.48     1439.29     59.16 o
  -2  13  10      247.05      308.80     17.37 o
  -1  13  10      249.60      274.44     13.55 o
   0  13  10      123.05      112.52     11.78 o
   1  13  10       69.64       90.32     16.61 o
   2  13  10       45.13       50.70     13.58 o
   3  13  10      995.40     1164.43     73.88 o
   4  13  10       13.71        7.75     15.12 o
   5  13  10      174.23      207.90     34.26 o
   6  13  10      190.90      216.98     35.27 o
   7  13  10        2.40      -16.53     17.31 o
  -7  14  10        7.14      -14.92     23.02 o
  -5  14  10      270.65      228.22     17.90 o
  -4  14  10      253.27      251.41     19.89 o
  -3  14  10      147.49      159.93     17.09 o
  -2  14  10      449.99      475.93     28.88 o
  -1  14  10      402.87      407.78     17.87 o
   0  14  10     1574.77     1690.62     82.04 o
   1  14  10      249.18      270.38     26.06 o
   2  14  10     1950.83     1879.01    133.82 o
   3  14  10      105.42      105.32     12.20 o
   4  14  10       42.21       28.66     19.46 o
   5  14  10      294.63      268.66     41.02 o
  -7  15  10      297.34      277.81     39.08 o
  -6  15  10       19.29       22.80     27.84 o
  -5  15  10        0.15       -0.55     11.08 o
  -4  15  10        9.33       17.72      8.99 o
  -3  15  10      436.30      274.12     19.52 o
  -2  15  10      290.86      305.53     17.12 o
  -1  15  10       42.49       47.44      8.87 o
   0  15  10      900.79      880.42     56.79 o
   1  15  10      165.12      186.58     20.49 o
   2  15  10        0.94        4.75     11.57 o
   3  15  10      736.34      717.32     55.55 o
   4  15  10       49.39       91.58     22.81 o
   5  15  10      147.60      212.54     33.58 o
   6  15  10       42.07       44.53     18.05 o
  -7  16  10       70.50      174.80     53.01 o
  -6  16  10      204.10      241.86     39.64 o
  -5  16  10      222.16      227.63     34.10 o
  -4  16  10      582.39      557.79     24.12 o
  -3  16  10      300.30      291.58     15.38 o
  -2  16  10     2200.96     2285.29     78.11 o
  -1  16  10     2635.75     2691.30     91.35 o
   0  16  10     1204.78     1302.33     82.12 o
   1  16  10       46.02       43.08     14.98 o
   2  16  10      251.61      159.13     20.34 o
   3  16  10      113.96       91.26     14.56 o
   4  16  10      108.66       76.87     16.45 o
   5  16  10        2.54       22.80     23.47 o
   6  16  10        0.25        4.02     18.18 o
  -7  17  10       28.12        3.25     21.97 o
  -6  17  10        3.21       -5.34     17.07 o
  -5  17  10       54.38       28.24     15.13 o
  -4  17  10      168.12      190.16     15.74 o
  -3  17  10       33.90       36.60      9.14 o
  -2  17  10       45.77       38.36      9.12 o
  -1  17  10      425.79      462.13     21.79 o
   0  17  10      421.00      371.76     25.79 o
   1  17  10       46.28       45.26     16.04 o
   2  17  10      157.54      174.13     14.55 o
   3  17  10        2.27      -11.37     15.42 o
   4  17  10      146.42      156.14     27.53 o
   5  17  10      688.80      689.52     44.39 o
   6  17  10        5.67       10.49     23.47 o
  -6  18  10      503.48      377.07     34.99 o
  -5  18  10      312.57      410.15     38.05 o
  -4  18  10      122.91      117.92     11.84 o
  -3  18  10        0.23       11.65      8.51 o
  -2  18  10      392.58      325.65     28.90 o
  -1  18  10      924.75      923.54     42.38 o
   0  18  10      114.79       66.23     18.63 o
   1  18  10     1088.48     1064.29     60.42 o
   2  18  10      226.38      132.69     18.57 o
   3  18  10       21.52       15.82     15.47 o
   4  18  10     1527.13     1499.30    116.72 o
   5  18  10       44.61       20.27     14.89 o
   6  18  10        3.09      -14.24     20.62 o
  -6  19  10       84.50       59.73     29.86 o
  -5  19  10        0.20        8.48     28.50 o
  -4  19  10      123.11      142.27     21.98 o
  -3  19  10      343.48      337.39     30.84 o
  -2  19  10      389.03      426.48     26.96 o
  -1  19  10      478.09      534.62     32.89 o
   0  19  10       35.02       30.05     18.58 o
   1  19  10     1981.47     2151.90    108.89 o
   2  19  10        3.89       14.84     11.26 o
   3  19  10      292.20      224.19     21.37 o
   4  19  10        7.68      -10.65     12.41 o
   5  19  10      146.62      148.25     28.37 o
   6  19  10      112.51       91.96     27.86 o
  -6  20  10      699.57      735.41     72.19 o
  -5  20  10      172.15      157.06     24.84 o
  -4  20  10      587.57      650.94     36.29 o
  -3  20  10      494.80      411.02     31.24 o
  -2  20  10        2.14        8.05     11.47 o
  -1  20  10      499.13      426.29     46.85 o
   0  20  10     4995.71     5386.16    356.65 o
   1  20  10     1184.01     1223.06     62.26 o
   2  20  10      712.84      612.30     36.69 o
   3  20  10        2.66       -8.21     18.27 o
   4  20  10        9.69       25.40     14.92 o
   5  20  10        3.83       14.08     35.54 o
   6  20  10        7.42       -2.01     20.45 o
  -6  21  10      179.26      127.77     94.37 o
  -5  21  10       29.98        7.71     25.15 o
  -4  21  10        0.20       12.06     11.86 o
  -3  21  10      228.66      187.28     17.72 o
  -2  21  10      996.40     1020.24     40.10 o
  -1  21  10      425.00      457.07     33.34 o
   0  21  10      122.11      137.90     22.85 o
   1  21  10        6.92       -7.57     10.10 o
   2  21  10      919.86      948.34     42.32 o
   3  21  10      857.19      855.38     51.18 o
   4  21  10        4.30       -5.70     19.11 o
   5  21  10      858.64     1018.39     89.20 o
   6  21  10       23.80       36.89     33.87 o
  -6  22  10       32.00       31.53     56.01 o
  -5  22  10        1.20      -13.72     17.57 o
  -4  22  10      665.92      646.15     40.02 o
  -3  22  10        1.80        7.27     11.45 o
  -2  22  10        7.12        4.06     11.87 o
  -1  22  10      186.92      172.71     21.70 o
   0  22  10      208.08      137.45     22.18 o
   1  22  10      464.11      444.43     46.50 o
   2  22  10       25.99       23.32     14.58 o
   3  22  10     1146.38     1299.70    108.85 o
   4  22  10       93.10      208.74     31.55 o
   5  22  10      129.41      156.43     32.23 o
   6  22  10      245.64      289.30     43.34 o
  -6  23  10        2.86        2.35     27.50 o
  -5  23  10        7.49      -10.15     16.07 o
  -4  23  10       14.01       24.58     13.69 o
  -3  23  10      629.20      545.12     55.50 o
  -2  23  10       32.39       29.98     12.68 o
  -1  23  10       47.18       31.43     22.64 o
   0  23  10        6.01      -12.94     12.94 o
   1  23  10      511.82      546.73     51.41 o
   2  23  10        2.38       23.80     15.63 o
   3  23  10      235.21      211.06     28.23 o
   4  23  10      125.63       84.20     27.70 o
   5  23  10      126.53      138.30     29.88 o
   6  23  10       46.46       59.98     20.65 o
  -6  24  10      109.13      120.18     26.30 o
  -5  24  10       24.19       25.05     17.66 o
  -4  24  10     1029.44     1267.38     91.91 o
  -3  24  10        8.90       27.76     14.58 o
  -2  24  10       89.56       95.17     22.98 o
  -1  24  10      413.48      433.58     31.64 o
   0  24  10      337.21      277.80     37.18 o
   1  24  10      958.79     1052.95     67.11 o
   2  24  10      279.99      198.72     28.92 o
   3  24  10      419.95      337.67     39.39 o
   4  24  10      270.42      302.80     31.40 o
   5  24  10       57.90       79.51     34.89 o
  -6  25  10       42.47       47.04     22.09 o
  -5  25  10      510.31      313.91     57.26 o
  -4  25  10      160.49       94.37     17.81 o
  -3  25  10      289.36      248.45     28.83 o
  -2  25  10      213.22      201.46     18.06 o
  -1  25  10       50.19       73.13     32.21 o
   0  25  10      930.49      907.93    114.07 o
   1  25  10     1966.10     2385.85    141.21 o
   2  25  10      235.39      209.21     35.79 o
   3  25  10       87.90      119.80     24.50 o
   4  25  10       24.35        8.04     20.27 o
   5  25  10       10.37       26.49     29.17 o
  -5  26  10       36.24       44.15     26.16 o
  -4  26  10        9.44       13.55     19.33 o
  -3  26  10        3.28       -2.23     15.06 o
  -2  26  10       38.15       59.04     23.48 o
  -1  26  10      202.48      213.69     32.93 o
   0  26  10       16.97       -0.62     21.46 o
   1  26  10        7.99       11.43     17.54 o
   2  26  10      434.03      465.52     32.22 o
   3  26  10       13.93       19.11     28.17 o
   4  26  10        6.99       -8.88     16.55 o
   5  26  10      143.78      122.87     29.54 o
  -5  27  10       20.05       18.84     24.04 o
  -4  27  10      200.52      186.75     27.45 o
  -3  27  10       64.03      114.56     20.07 o
  -2  27  10       46.18       53.67     25.49 o
  -1  27  10      682.60      747.01     62.11 o
   0  27  10      653.56      720.50     67.49 o
   1  27  10      254.18      271.22     31.26 o
   2  27  10       67.00       78.95     16.61 o
   3  27  10      521.11      578.50     68.06 o
   4  27  10      103.12       73.38     23.94 o
   5  27  10        8.95       -4.81     21.42 o
  -5  28  10      199.08      238.45     35.60 o
  -4  28  10        0.07       28.56     18.88 o
  -3  28  10       50.16       58.39     15.17 o
  -2  28  10       58.24       73.14     26.84 o
  -1  28  10       54.35       42.27     22.81 o
   0  28  10      863.22      907.18     59.85 o
   1  28  10       87.69       99.25     20.58 o
   2  28  10      278.26      248.11     25.38 o
   3  28  10      380.49      386.27     51.82 o
   4  28  10      271.65      307.35     32.68 o
   5  28  10        0.88        2.08     18.42 o
  -5  29  10        7.58        5.69     19.35 o
  -4  29  10        2.13       16.53     19.40 o
  -3  29  10      268.23      216.31     22.67 o
  -2  29  10      289.42      333.53     37.66 o
  -1  29  10      185.13      172.34     25.29 o
   0  29  10       32.07       84.86     31.19 o
   1  29  10     1442.02     1580.62     68.59 o
   2  29  10      567.17      285.17     51.24 o
   3  29  10      263.60      255.01     23.84 o
   4  29  10      284.81      308.17     34.94 o
  -5  30  10        0.01       17.77     21.66 o
  -4  30  10       30.45       36.32     34.55 o
  -3  30  10        7.14       25.92     13.07 o
  -2  30  10       55.29       49.65     26.17 o
  -1  30  10      226.44      142.49     24.28 o
   0  30  10       77.29       56.74     29.36 o
   1  30  10      157.48      180.47     20.28 o
   2  30  10      117.33       97.01     31.22 o
   3  30  10       11.63       49.43     28.17 o
   4  30  10       31.43       17.59     17.98 o
  -4  31  10      250.82      192.23     28.35 o
  -3  31  10      121.94      140.81     20.31 o
  -2  31  10      394.42      393.54     34.30 o
  -1  31  10       15.54        2.01     18.57 o
   0  31  10       31.57        8.20     16.77 o
   1  31  10        0.90       -7.17     11.91 o
   2  31  10      244.58      256.74     36.29 o
   3  31  10      212.62      198.54     39.98 o
   4  31  10       65.87      133.29     20.84 o
  -4  32  10      145.78      149.21     29.21 o
  -3  32  10       23.40       32.20     19.68 o
  -2  32  10      118.28      134.50     20.94 o
  -1  32  10       83.43       90.37     16.48 o
   0  32  10       11.47       -4.50     14.27 o
   1  32  10       25.22       -9.01     20.46 o
   2  32  10      261.77      284.18     23.70 o
   3  32  10        0.04        7.35     17.10 o
   4  32  10      245.49      181.57     28.14 o
  -4  33  10       27.46        4.99     24.53 o
  -3  33  10      102.77      106.05     37.25 o
  -2  33  10      187.31      151.58     20.59 o
  -1  33  10        9.36        1.17     12.76 o
   0  33  10       20.83       30.75     10.96 o
   1  33  10       22.52       23.11     13.83 o
   2  33  10       71.32       88.36     17.27 o
   3  33  10      185.72      236.93     28.60 o
  -3  34  10      267.03      302.55     41.99 o
  -2  34  10        0.58       -9.78     17.40 o
  -1  34  10      207.77      217.74     23.28 o
   0  34  10        7.87        8.65     12.87 o
   1  34  10       42.67       52.63     13.96 o
   2  34  10       96.30       78.92     19.00 o
   3  34  10       38.13       34.92     23.19 o
  -3  35  10        3.34      -30.85     30.85 o
  -2  35  10       44.83       51.60     25.39 o
  -1  35  10        0.35      -11.06     13.92 o
   0  35  10      134.70      162.75     24.20 o
   1  35  10       63.48       85.81     30.78 o
   2  35  10      223.52      264.49     26.95 o
   3  35  10      142.72      155.39     32.29 o
  -3  36  10       19.00       28.71     21.16 o
  -2  36  10      143.62      151.12     25.77 o
  -1  36  10      159.06      137.10     22.57 o
   0  36  10        9.64       37.07     17.22 o
   1  36  10      182.65      240.14     33.58 o
   2  36  10       16.50       35.36     22.74 o
  -2  37  10       47.29       30.57     19.11 o
  -1  37  10      784.98      915.35     86.56 o
   0  37  10       15.06       13.18     16.25 o
   1  37  10       17.31       34.61     17.39 o
   2  37  10        0.16       -2.24     18.22 o
  -1  38  10      236.91      321.15     38.42 o
   0  38  10       13.96       34.10     21.48 o
   1  38  10       45.17       44.29     20.45 o
   0  39  10      144.88      158.60     29.76 o
  -7   1  11        4.69       20.74     18.36 o
  -6   1  11      276.10      221.72     31.57 o
  -5   1  11      834.77      823.75     40.82 o
  -4   1  11      645.87      541.99     19.97 o
  -3   1  11      154.12      128.98     11.70 o
  -2   1  11      451.34      550.35     20.87 o
  -1   1  11       95.45       98.86     10.03 o
   0   1  11      269.73      286.70     15.42 o
   1   1  11     1412.74     1486.82     49.28 o
   2   1  11      339.93      371.76     37.48 o
   3   1  11      132.84      120.73     12.93 o
   4   1  11        0.47        7.65      9.40 o
   5   1  11      830.39     1047.61     66.41 o
   6   1  11       12.84       10.40     23.81 o
   7   1  11        3.70       -3.30     18.57 o
  -7   2  11        1.47        9.80     17.35 o
  -6   2  11        1.05       10.86     18.06 o
  -5   2  11      123.14      141.54     16.10 o
  -4   2  11      231.92      231.51     12.97 o
  -3   2  11      165.79      157.35     10.64 o
  -2   2  11      291.61      276.59     12.95 o
  -1   2  11      141.73      168.63     10.93 o
   0   2  11     1306.70     1367.88     52.38 o
   1   2  11      130.15      121.26      9.96 o
   2   2  11      911.54      976.37     65.46 o
   3   2  11       41.79       47.70      8.54 o
   4   2  11      350.75      344.63     41.71 o
   5   2  11      998.25     1126.99     73.59 o
   6   2  11       11.73      -16.43     32.19 o
   7   2  11      551.46      507.05     69.22 o
  -7   3  11      374.35      301.40     51.13 o
  -6   3  11       18.57       17.85     12.24 o
  -5   3  11      157.58      101.25     22.68 o
  -4   3  11      299.21      329.76     20.38 o
  -3   3  11       63.77       43.07      7.64 o
  -2   3  11     2250.38     2246.32     58.45 o
  -1   3  11      730.39      649.90     25.80 o
   0   3  11       24.99       36.61     10.35 o
   1   3  11       25.85       39.13      8.09 o
   2   3  11        0.54       11.36      8.72 o
   3   3  11      664.03      755.22     38.20 o
   4   3  11        8.91       22.96     13.87 o
   5   3  11       15.83       -3.19     11.19 o
   6   3  11       33.84       12.15     46.45 o
  -7   4  11       22.69       10.40     22.64 o
  -6   4  11        2.61       -7.96     25.74 o
  -5   4  11      158.21      160.75     22.11 o
  -4   4  11      273.01      227.90     13.15 o
  -3   4  11      179.57      175.34     15.09 o
  -2   4  11        8.81       22.75      8.41 o
  -1   4  11       67.10       66.73      8.39 o
   0   4  11       26.85       30.57     10.04 o
   1   4  11      201.64      178.78     10.49 o
   2   4  11      212.52      282.61     19.77 o
   3   4  11      292.91      317.26     32.04 o
   4   4  11        3.52      -12.34     12.34 o
   5   4  11       34.47       44.10     16.80 o
   6   4  11       14.96       15.79     20.62 o
   7   4  11       69.33       88.02     25.26 o
  -7   5  11        3.37        2.79     19.32 o
  -6   5  11      153.54      157.96     21.61 o
  -5   5  11      105.71      101.92     27.96 o
  -4   5  11       72.51       89.40     12.06 o
  -3   5  11     1079.20     1072.85     32.10 o
  -2   5  11      798.90      791.79     24.59 o
  -1   5  11      151.56      122.35      8.77 o
   0   5  11       36.38       29.29      7.09 o
   1   5  11       37.74       44.02      9.50 o
   2   5  11      777.83      834.54     31.42 o
   3   5  11     1436.20     1532.21    112.02 o
   4   5  11       39.03      -15.77     19.64 o
   5   5  11       18.25       51.21     23.12 o
   6   5  11        3.07      -30.85     30.85 o
   7   5  11      169.69      157.12     26.82 o
  -7   6  11      688.28      764.56     54.53 o
  -6   6  11       98.62       77.33     18.57 o
  -5   6  11      424.75      366.17     64.31 o
  -4   6  11      244.32      231.19     19.27 o
  -3   6  11       77.69       82.13      9.36 o
  -2   6  11     4666.12     4795.54    110.80 o
  -1   6  11       95.04       87.69      7.75 o
   0   6  11      703.17      695.21     28.07 o
   1   6  11      412.84      455.32     25.54 o
   2   6  11      309.46      238.03     27.76 o
   3   6  11      708.01      800.98     47.65 o
   4   6  11     1323.25     1313.77     63.61 o
   5   6  11       57.84       25.05     21.80 o
   6   6  11      213.66      176.42     35.78 o
  -7   7  11        9.65       -0.18     24.88 o
  -6   7  11        7.58       -0.78     13.53 o
  -5   7  11        1.51       23.16     12.99 o
  -4   7  11      992.70      961.63     51.13 o
  -3   7  11       40.63       35.68      8.24 o
  -2   7  11      670.00      699.43     29.54 o
  -1   7  11      940.81      905.90     30.48 o
   0   7  11     1454.04     1568.71     51.87 o
   1   7  11      822.58      845.89     51.76 o
   2   7  11      442.02      485.59     47.68 o
   3   7  11      390.48      380.24     28.69 o
   4   7  11      502.07      492.70     55.61 o
   5   7  11      589.84      450.80     52.94 o
   6   7  11      178.52      181.14     24.27 o
  -7   8  11        4.03      -18.44     42.92 o
  -6   8  11        0.04       -1.13     13.55 o
  -5   8  11      144.85      111.95     19.93 o
  -4   8  11      164.46      178.09     15.63 o
  -3   8  11      246.96      259.86     19.02 o
  -2   8  11       36.11       50.94      9.63 o
  -1   8  11      206.78      222.40     17.03 o
   0   8  11      213.35      184.44     12.25 o
   1   8  11      640.61      603.66     36.46 o
   2   8  11     2342.00     2519.51    130.18 o
   3   8  11       53.11       68.09     13.12 o
   4   8  11      191.32      204.11     18.46 o
   5   8  11      142.22      134.20     37.10 o
   6   8  11        2.22        5.77     20.41 o
  -7   9  11       47.30       86.54     42.27 o
  -6   9  11        4.92      -16.27     16.27 o
  -5   9  11        2.31       21.34     14.04 o
  -4   9  11      112.76       94.61     18.26 o
  -3   9  11       92.26       80.21     11.18 o
  -2   9  11       92.85       98.17      9.31 o
  -1   9  11       42.44       44.84      7.59 o
   0   9  11      349.43      345.80     16.92 o
   1   9  11       97.16       72.84     16.92 o
   2   9  11      210.03      227.38     27.85 o
   3   9  11       60.03       47.40     13.27 o
   4   9  11       30.26       41.65     15.92 o
   5   9  11      407.43      419.80     44.26 o
   6   9  11        0.58       -5.77     20.69 o
  -7  10  11        3.09       64.38     41.58 o
  -6  10  11        0.14       15.07     16.65 o
  -5  10  11      697.66      677.93     39.99 o
  -4  10  11      567.19      624.37     29.26 o
  -3  10  11       69.64       88.08     10.60 o
  -2  10  11      109.38      118.17     10.53 o
  -1  10  11       90.08       83.77     10.96 o
   0  10  11       19.40       21.90      9.21 o
   1  10  11      917.40      955.46     46.52 o
   2  10  11      253.36      227.05     23.72 o
   3  10  11       59.16       36.63     13.43 o
   4  10  11       42.58       33.69     14.47 o
   5  10  11      175.33      197.62     23.24 o
   6  10  11       15.36       48.24     14.72 o
  -7  11  11       10.51       20.43     14.48 o
  -6  11  11      294.41      284.74     31.78 o
  -5  11  11      178.45      170.56     23.69 o
  -4  11  11       97.32       89.44     17.26 o
  -3  11  11      614.84      502.03     27.48 o
  -2  11  11        0.60        1.74      6.60 o
  -1  11  11     1269.30     1379.83     44.52 o
   0  11  11      190.98      173.36     18.36 o
   1  11  11       64.65       96.63     15.76 o
   2  11  11       10.09       28.16     16.06 o
   3  11  11      184.06      150.88     17.72 o
   4  11  11      256.31      223.20     36.14 o
   5  11  11       74.92       64.61     18.44 o
   6  11  11       20.66       22.49     19.81 o
  -6  12  11       51.12       73.01     19.59 o
  -5  12  11      212.40      196.68     40.65 o
  -4  12  11      113.91      133.34     17.66 o
  -3  12  11      141.31      143.60     11.01 o
  -2  12  11        4.38        1.78      8.63 o
  -1  12  11       57.18       52.69      9.75 o
   0  12  11        4.65       17.82     13.24 o
   1  12  11      739.45      748.75     39.54 o
   2  12  11       82.67       91.50     17.88 o
   3  12  11      162.99      148.98     14.64 o
   4  12  11       66.09       83.07     14.53 o
   5  12  11      352.75      362.98     48.78 o
   6  12  11        6.90       56.33     28.84 o
  -6  13  11       11.09       -0.21     22.71 o
  -5  13  11       38.14       15.37     11.88 o
  -4  13  11      131.69       98.56     24.52 o
  -3  13  11        0.16       10.06      8.73 o
  -2  13  11      100.32       96.09     10.54 o
  -1  13  11      466.96      389.27     20.62 o
   0  13  11      314.66      352.98     20.82 o
   1  13  11      250.27      249.25     23.64 o
   2  13  11       23.74       36.85     23.14 o
   3  13  11       14.33       11.10     12.15 o
   4  13  11       28.93       11.67     13.93 o
   5  13  11       90.96      101.01     32.22 o
   6  13  11      378.48      368.38     39.44 o
  -6  14  11      388.19      338.13     60.90 o
  -5  14  11      210.24      176.87     22.94 o
  -4  14  11      167.86      124.08     17.92 o
  -3  14  11     1347.01     1188.76     48.24 o
  -2  14  11       79.44       68.07     16.13 o
  -1  14  11     1981.78     2182.53    120.40 o
   0  14  11      104.45      102.64     19.80 o
   1  14  11        0.63        0.58     11.05 o
   2  14  11       97.06       68.72     25.85 o
   3  14  11      312.27      330.57     26.25 o
   4  14  11       95.44       97.33     21.48 o
   5  14  11      217.34      213.68     35.95 o
   6  14  11      277.77      306.19     31.58 o
  -6  15  11       19.33       30.81     21.57 o
  -5  15  11       12.83       14.08     11.94 o
  -4  15  11      929.91      766.72     54.55 o
  -3  15  11     1010.64     1006.34     45.57 o
  -2  15  11      386.36      374.81     20.90 o
  -1  15  11      496.45      534.09     39.09 o
   0  15  11        9.03       50.33     39.91 o
   1  15  11       72.29       59.97     14.32 o
   2  15  11       11.98       -5.11     15.59 o
   3  15  11      829.27      912.08     42.65 o
   4  15  11       17.89       16.10     15.43 o
   5  15  11      101.30       71.14     39.94 o
   6  15  11      181.72      154.64     28.64 o
  -6  16  11       42.26       47.53     26.43 o
  -5  16  11        8.75       21.18     13.69 o
  -4  16  11        1.54       10.38     10.44 o
  -3  16  11        0.63       17.92     10.46 o
  -2  16  11       47.78       55.86     10.60 o
  -1  16  11      109.14      134.15     43.64 o
   0  16  11      198.51      273.98     28.75 o
   1  16  11      221.45      270.84     37.31 o
   2  16  11       41.20       68.31     15.95 o
   3  16  11       53.73       60.09     17.57 o
   4  16  11      194.48      179.05     28.55 o
   5  16  11       91.59       41.78     39.77 o
   6  16  11       51.09       60.56     23.19 o
  -6  17  11       42.44       33.57     24.57 o
  -5  17  11       19.54       16.36     19.48 o
  -4  17  11      178.83      183.80     15.67 o
  -3  17  11        0.68        9.79      9.05 o
  -2  17  11     1519.78     1569.51     60.09 o
  -1  17  11      892.50      957.68     89.37 o
   0  17  11      173.72      239.56     20.75 o
   1  17  11     1860.86     2016.77    102.62 o
   2  17  11        2.27      -14.52     14.52 o
   3  17  11      150.27      165.10     19.69 o
   4  17  11      175.21      148.12     26.53 o
   5  17  11      866.17      962.71     60.15 o
   6  17  11       56.39       99.53     26.60 o
  -6  18  11       59.39       22.81     31.87 o
  -5  18  11      107.93      114.97     19.06 o
  -4  18  11        4.17        6.49     13.80 o
  -3  18  11     1220.85     1145.21     89.31 o
  -2  18  11        1.20        3.15     12.61 o
  -1  18  11      452.92      382.96     31.17 o
   0  18  11      426.55      400.06     39.96 o
   1  18  11      176.97      152.21     18.69 o
   2  18  11      177.66      132.36     20.18 o
   3  18  11      281.72      233.71     20.33 o
   4  18  11      676.49      650.68     80.31 o
   5  18  11       63.64       45.09     18.38 o
   6  18  11      309.45      242.05     45.05 o
  -6  19  11        0.93       15.00     21.69 o
  -5  19  11       32.44       49.51     18.04 o
  -4  19  11      271.78      262.93     21.11 o
  -3  19  11       23.27       19.44     10.16 o
  -2  19  11     1222.99     1180.27     53.69 o
  -1  19  11       46.60       58.59     16.72 o
   0  19  11      343.68      498.72     52.16 o
   1  19  11      134.25      166.94     20.22 o
   2  19  11      309.36      318.59     46.42 o
   3  19  11      212.74      236.57     26.38 o
   4  19  11       78.46       24.48     15.40 o
   5  19  11      458.85      535.97     50.16 o
   6  19  11       84.61      117.07     19.42 o
  -6  20  11        3.39        2.01     23.81 o
  -5  20  11       19.63       14.87     18.27 o
  -4  20  11        9.49       -8.45     20.46 o
  -3  20  11       80.98       70.49     14.32 o
  -2  20  11       41.52       74.49     14.74 o
  -1  20  11        5.16        4.74     12.78 o
   0  20  11        0.53       -9.72     29.17 o
   1  20  11      153.06      154.96     21.14 o
   2  20  11      512.13      596.11     43.09 o
   3  20  11       28.49       26.41     14.92 o
   4  20  11        0.71       -5.70     22.13 o
   5  20  11       22.44      -16.77     22.13 o
  -6  21  11      424.03      419.23     29.05 o
  -5  21  11        1.58        2.02     26.66 o
  -4  21  11      136.55      172.99     24.42 o
  -3  21  11       78.33       70.94     15.67 o
  -2  21  11        0.37       -7.99     32.02 o
  -1  21  11      405.84      457.36     32.62 o
   0  21  11     1524.85     1578.34    113.74 o
   1  21  11        7.19       55.33     30.85 o
   2  21  11       62.78       88.91     30.20 o
   3  21  11       20.81       28.17     30.85 o
   4  21  11       40.53       43.94     22.81 o
   5  21  11      254.77      324.62     49.74 o
  -5  22  11       19.20       34.70     19.77 o
  -4  22  11       43.12       31.84     15.59 o
  -3  22  11      300.85      223.28     30.26 o
  -2  22  11       15.42       10.64     14.92 o
  -1  22  11      122.71      132.99     17.36 o
   0  22  11       30.78        7.38     30.52 o
   2  22  11      123.44      144.46     21.47 o
   3  22  11       70.45       77.51     34.56 o
   4  22  11        9.19      -20.79     22.80 o
   5  22  11       79.61       77.84     38.59 o
  -5  23  11        5.38        6.04     25.82 o
  -4  23  11      193.14      137.84     37.12 o
  -3  23  11      232.91      195.24     32.93 o
  -2  23  11      178.52      211.49     22.50 o
  -1  23  11       20.36       26.46     18.78 o
   0  23  11      782.74      720.12     75.02 o
   1  23  11      316.53      300.99     25.29 o
   2  23  11       78.03       93.16     19.75 o
   3  23  11     2070.93     2228.88    194.11 o
   4  23  11        7.22        6.37     22.80 o
   5  23  11       30.88       34.21     28.84 o
  -5  24  11       41.57       39.01     18.13 o
  -4  24  11       97.99      153.32     24.83 o
  -3  24  11      443.32      523.61     61.78 o
  -2  24  11        5.22        6.80     13.73 o
  -1  24  11     1258.85     1312.98     80.38 o
   0  24  11       10.59       -6.04     22.47 o
   1  24  11       21.34       16.11     35.55 o
   2  24  11        1.23       -7.79     20.01 o
   3  24  11      119.43       14.77     28.87 o
   4  24  11       62.59       74.81     28.18 o
   5  24  11      319.97      307.64     52.79 o
  -5  25  11       62.12       73.90     17.86 o
  -4  25  11      206.42      255.16     41.15 o
  -3  25  11        7.52       -8.71     15.00 o
  -2  25  11      522.41      630.49     40.55 o
  -1  25  11        8.80       20.15     15.75 o
   0  25  11      206.94      222.76     36.62 o
   1  25  11       21.52       -7.65     16.57 o
   2  25  11       15.51       13.78     18.21 o
   3  25  11        0.95      -10.39     20.12 o
   4  25  11        0.16      -31.18     31.18 o
   5  25  11       61.48      108.70     36.57 o
  -5  26  11       33.26       27.93     18.08 o
  -4  26  11      524.57      666.98     67.03 o
  -3  26  11       18.16      -14.92     16.94 o
  -2  26  11        0.05       11.42     17.29 o
  -1  26  11      132.32      143.02     35.92 o
   0  26  11        4.45       10.39     20.45 o
   1  26  11       18.65       64.13     24.15 o
   2  26  11       46.27       21.00     21.57 o
   3  26  11       10.15       -7.38     25.82 o
   4  26  11       37.99       65.74     21.47 o
  -5  27  11      249.49      259.12     33.43 o
  -4  27  11      810.76      449.45     72.60 o
  -3  27  11       30.97       27.81     12.46 o
  -2  27  11        8.74        5.34     14.81 o
  -1  27  11      122.41      113.80     27.53 o
   0  27  11       36.62       27.17     33.88 o
   1  27  11      649.54      538.77     40.53 o
   2  27  11      441.73      422.58     71.88 o
   3  27  11      427.74      231.24     40.73 o
   4  27  11      439.18      512.94     70.01 o
  -4  28  11       87.90       42.87     22.96 o
  -3  28  11       85.05       74.34     19.81 o
  -2  28  11      344.23      353.90     28.20 o
  -1  28  11      785.07      956.86     81.40 o
   0  28  11       48.80        8.39     30.53 o
   1  28  11        0.02        8.82     11.72 o
   2  28  11        2.01       -0.67     20.12 o
   3  28  11      138.30      103.07     34.91 o
   4  28  11       18.51       26.49     24.48 o
  -4  29  11       61.86       43.43     34.55 o
  -3  29  11      269.71      332.08     40.09 o
  -2  29  11       73.67       87.35     34.39 o
  -1  29  11        9.60      -13.79     13.79 o
   0  29  11      257.44      291.74     40.00 o
   1  29  11       55.31       28.95     18.32 o
   2  29  11       59.39       36.90     30.86 o
   3  29  11        3.31       32.53     23.81 o
   4  29  11      281.21      281.29     66.38 o
  -4  30  11       61.78       74.82     20.52 o
  -3  30  11        5.51       36.69     18.04 o
  -2  30  11      207.86      229.70     29.75 o
  -1  30  11      276.95      203.71     40.34 o
   0  30  11      108.46       97.34     32.89 o
   1  30  11        1.16        9.41     13.96 o
   2  30  11       15.88       13.34     16.28 o
   3  30  11      115.11      109.61     38.77 o
   4  30  11       26.39       28.53     18.99 o
  -4  31  11      368.71      358.43     38.23 o
  -3  31  11       25.42       51.01     22.30 o
  -2  31  11      269.61      286.98     22.89 o
  -1  31  11        3.36       12.93     17.93 o
   0  31  11      170.39      138.90     19.27 o
   1  31  11       51.87       66.33     17.38 o
   2  31  11       20.24       -2.68     20.79 o
   3  31  11       47.45       41.31     21.34 o
  -3  32  11       75.44       69.41     18.79 o
  -2  32  11       83.19      129.58     17.56 o
  -1  32  11        0.25       11.99     14.63 o
   0  32  11      190.34      314.36     37.71 o
   1  32  11       13.12       28.34     15.17 o
   2  32  11        7.83       13.52     18.30 o
   3  32  11        8.71       35.81     14.98 o
  -3  33  11        1.95       -2.40     20.80 o
  -2  33  11       17.05        5.83     13.48 o
  -1  33  11       23.28       25.92     17.71 o
   0  33  11       64.51       87.57     14.59 o
   1  33  11       25.02       -4.41     14.25 o
   2  33  11        2.92       11.43     17.10 o
   3  33  11      217.51      129.82     53.41 o
  -2  34  11       34.08       34.78     14.87 o
  -1  34  11      125.13      145.68     24.76 o
   0  34  11      271.40      315.16     24.35 o
   1  34  11       12.60       -0.26     16.16 o
   2  34  11        0.15        6.12     14.52 o
  -2  35  11      258.85      258.79     26.42 o
  -1  35  11      125.65      139.16     24.86 o
   0  35  11      218.17      231.34     27.80 o
   1  35  11        0.97       10.00     21.79 o
   2  35  11        0.38       19.25     19.53 o
  -1  36  11       87.08       42.63     18.66 o
   0  36  11       14.64        9.82     19.30 o
   1  36  11       54.77       73.73     19.08 o
  -6   0  12      156.22      106.77     39.62 o
  -5   0  12      259.16      215.00     30.00 o
  -4   0  12      448.99      381.41     26.52 o
  -3   0  12     1534.27     1500.61     66.73 o
  -2   0  12     1811.88     1827.98    134.18 o
  -1   0  12     1933.52     1869.32     92.48 o
   0   0  12       66.31       92.86     18.28 o
   1   0  12      239.09      317.32     29.87 o
   2   0  12      390.32      447.16     49.16 o
   3   0  12     1014.68     1060.90     70.38 o
   4   0  12       84.77       61.08     44.30 o
   5   0  12      467.90      466.53     42.26 o
   6   0  12      103.67       68.46     31.55 o
  -6   1  12      748.92      843.59     63.05 o
  -5   1  12       27.70       38.17     12.28 o
  -4   1  12      110.16       98.47     11.78 o
  -3   1  12      302.66      317.55     16.04 o
  -2   1  12      154.96      172.20     14.60 o
  -1   1  12       21.63       22.74     11.44 o
   0   1  12     1097.32     1190.48     46.94 o
   1   1  12     1936.26     1979.12     73.26 o
   2   1  12        9.56       28.95     12.83 o
   3   1  12        4.96       46.99     10.31 o
   4   1  12      200.82      186.53     27.72 o
   5   1  12       53.63       42.76     26.06 o
   6   1  12      758.10      806.62     88.42 o
  -6   2  12        2.47       69.07     39.57 o
  -5   2  12       30.01       31.41     10.71 o
  -4   2  12        7.68       21.98     10.07 o
  -3   2  12      147.36      148.17     10.94 o
  -2   2  12     1539.62     1585.12     46.13 o
  -1   2  12       36.92       59.92     16.39 o
   0   2  12      195.83      221.91     17.69 o
   1   2  12      418.74      464.14     21.87 o
   2   2  12      171.27      203.87     16.32 o
   3   2  12     2290.51     2532.39    121.72 o
   4   2  12        3.30       -3.96     15.35 o
   5   2  12      475.07      622.19    101.20 o
   6   2  12       40.57       53.33     25.83 o
  -6   3  12        9.16        1.01     37.56 o
  -5   3  12      103.28      119.85     18.68 o
  -4   3  12      256.15      257.72     17.54 o
  -3   3  12      236.05      247.14     12.53 o
  -2   3  12      235.22      229.80     14.10 o
  -1   3  12     2676.79     2817.78     83.62 o
   0   3  12      967.72     1024.30     43.94 o
   1   3  12      119.41      108.59     11.57 o
   2   3  12       62.66       67.51     14.79 o
   3   3  12      202.53      194.17     21.93 o
   4   3  12      133.75      145.01     16.00 o
   5   3  12      822.55      816.68     42.49 o
   6   3  12       52.58       44.28     27.84 o
  -6   4  12        0.10        8.72     35.88 o
  -5   4  12      159.87      136.45     19.74 o
  -4   4  12       91.76       83.88     11.07 o
  -3   4  12      140.08      166.49     15.70 o
  -2   4  12      370.79      387.04     24.27 o
  -1   4  12       60.36       91.10     16.56 o
   0   4  12     2354.15     2531.25    133.01 o
   1   4  12      368.81      359.61     23.72 o
   2   4  12      378.99      444.50     24.83 o
   3   4  12      421.63      465.19     40.45 o
   4   4  12      116.26      151.17     22.42 o
   5   4  12        4.79       11.49     21.59 o
   6   4  12       53.22      -16.77     27.84 o
  -6   5  12       35.97        2.01     34.88 o
  -5   5  12      829.67      867.48     57.37 o
  -4   5  12       29.09       21.08      9.08 o
  -3   5  12       16.82       36.80      9.12 o
  -2   5  12       21.06        8.88     10.07 o
  -1   5  12       45.51       33.19      8.97 o
   0   5  12     1558.08     1783.12     71.45 o
   1   5  12      676.72      664.23     39.20 o
   2   5  12       13.34       39.89     11.37 o
   3   5  12        6.81       30.58     11.79 o
   4   5  12      159.64      171.27     31.96 o
   5   5  12       48.78       29.17     19.29 o
   6   5  12       58.20       50.97     51.83 o
  -6   6  12      285.77      233.06     32.54 o
  -5   6  12        0.30        4.17     13.55 o
  -4   6  12       26.34       47.64     10.84 o
  -3   6  12     2736.00     2767.18     76.36 o
  -2   6  12       80.68       62.08      9.19 o
  -1   6  12      925.44      947.25     34.44 o
   0   6  12      922.39      926.69     64.89 o
   1   6  12       84.59       57.32     12.59 o
   2   6  12      130.29      230.04     25.90 o
   3   6  12      145.13      169.11     25.19 o
   4   6  12       10.74        7.02     10.71 o
   5   6  12      127.45      161.52     18.62 o
   6   6  12        8.83       18.45     25.01 o
  -6   7  12       10.57       37.39     65.39 o
  -5   7  12      291.05      357.24     27.81 o
  -4   7  12        0.07       22.08     13.44 o
  -3   7  12        0.34       20.16     10.14 o
  -2   7  12      527.87      499.88     18.91 o
  -1   7  12        0.10       12.32      6.66 o
   0   7  12       82.18      103.56     19.49 o
   1   7  12      194.58      210.92     26.32 o
   2   7  12     4892.11     5179.60    263.68 o
   3   7  12      489.14      377.52     40.42 o
   4   7  12      149.33      162.89     23.30 o
   5   7  12        0.03       -3.50     12.50 o
   6   7  12      276.19      246.03     32.06 o
  -6   8  12        4.57        0.48     16.19 o
  -5   8  12        0.11        7.04     27.50 o
  -4   8  12       21.42       21.07     13.95 o
  -3   8  12       20.15       32.87     12.09 o
  -2   8  12      114.68      111.17      9.45 o
  -1   8  12      154.26      167.52     12.96 o
   0   8  12        0.81        3.41     10.09 o
   1   8  12      237.77      254.47     53.28 o
   2   8  12       77.39      106.45     32.60 o
   3   8  12      358.90      268.21     39.71 o
   4   8  12      236.14      263.04     21.27 o
   5   8  12       52.95       45.29     24.02 o
   6   8  12       68.16       49.49     19.52 o
  -6   9  12        7.72      -12.41     26.49 o
  -5   9  12        0.28      -10.35     20.33 o
  -4   9  12      437.99      391.02     22.96 o
  -3   9  12      676.14      808.58     40.89 o
  -2   9  12        2.27       -4.44      8.38 o
  -1   9  12      754.41      743.16     32.72 o
   0   9  12      443.75      536.09     52.33 o
   1   9  12       29.06       48.05     23.98 o
   2   9  12      875.81      965.22     40.00 o
   3   9  12      490.75      574.04     71.77 o
   4   9  12       16.79       24.78     14.85 o
   5   9  12       41.75       52.25     40.59 o
   6   9  12       12.43        7.21     15.51 o
  -6  10  12        3.35      -15.42     29.51 o
  -5  10  12      434.14      370.30     56.89 o
  -4  10  12      109.50       98.93     12.86 o
  -3  10  12      649.19      625.28     33.23 o
  -2  10  12       99.53      116.74     15.94 o
  -1  10  12      347.32      312.20     21.91 o
   0  10  12      613.51      648.06     36.55 o
   1  10  12      582.88      579.35     39.81 o
   2  10  12      856.18      829.38     41.74 o
   3  10  12      255.72      231.57     50.76 o
   4  10  12      309.85      347.51     37.16 o
   5  10  12      235.70      257.10     49.90 o
   6  10  12       45.74       40.46     16.60 o
  -6  11  12        3.38       -0.67     29.84 o
  -5  11  12      166.16      184.36     44.66 o
  -4  11  12      277.20      257.21     16.63 o
  -3  11  12      854.23      915.91     46.15 o
  -2  11  12       35.83       54.32      9.73 o
  -1  11  12        9.62       19.34     12.18 o
   0  11  12     2110.81     2345.83    131.38 o
   1  11  12     1149.77     1228.26    104.87 o
   2  11  12      242.53      253.74     29.61 o
   3  11  12       12.86       22.65     16.08 o
   4  11  12        0.83        7.77     15.44 o
   5  11  12       50.00       77.49     23.35 o
   6  11  12       27.91       50.70     18.89 o
  -5  12  12       12.02       21.83     21.24 o
  -4  12  12      577.36      586.08     28.67 o
  -3  12  12      183.80      184.42     21.46 o
  -2  12  12      126.92      152.60     18.25 o
  -1  12  12       44.04       59.69     17.76 o
   0  12  12      576.11      540.62     43.77 o
   1  12  12      841.19      841.89     46.90 o
   2  12  12       97.05       89.82     14.15 o
   3  12  12      194.52      166.78     22.00 o
   4  12  12      107.91       92.43     23.66 o
   5  12  12       78.61       37.26     19.56 o
   6  12  12      261.67      216.09     23.53 o
  -5  13  12     1677.13     1912.53    127.12 o
  -4  13  12       52.23       30.05     11.86 o
  -3  13  12      137.41      115.34     13.46 o
  -2  13  12      480.37      517.61     34.46 o
  -1  13  12      177.79      232.85     25.88 o
   0  13  12       15.66        8.72     24.82 o
   1  13  12        0.05       17.68     18.05 o
   2  13  12        0.51       13.24     13.57 o
   3  13  12      707.92      720.82     46.18 o
   4  13  12      203.95      159.24     27.21 o
   5  13  12        7.67       -5.95     15.00 o
   6  13  12        2.23       -4.43     14.47 o
  -5  14  12        7.16        7.96     15.56 o
  -4  14  12       53.53       72.42     21.35 o
  -3  14  12      368.52      250.60     24.59 o
  -2  14  12        0.52        7.05     20.94 o
  -1  14  12      422.29      416.94     23.46 o
   0  14  12       36.62       57.69     31.53 o
   1  14  12      272.90      267.32     28.84 o
   2  14  12      328.88      340.47     23.91 o
   3  14  12       35.94       17.93     14.26 o
   4  14  12      160.87      197.73     32.91 o
   5  14  12        4.42      -13.08     18.78 o
  -6  15  12        0.08      -11.45     19.27 o
  -5  15  12       65.94       67.38     18.70 o
  -4  15  12       36.85       46.41     17.49 o
  -3  15  12      851.38      951.89     87.06 o
  -2  15  12      248.94      276.30     27.50 o
  -1  15  12      142.54      116.39     13.57 o
   0  15  12      359.76      464.22     38.37 o
   1  15  12       13.49       24.63     17.07 o
   2  15  12      233.26      292.50     24.62 o
   3  15  12      134.54      131.73     26.86 o
   4  15  12      107.28      109.75     27.86 o
   5  15  12       78.30       84.17     29.02 o
  -6  16  12        0.00        3.25     20.90 o
  -5  16  12      430.75      431.49     38.25 o
  -4  16  12        4.34       -9.44     13.92 o
  -3  16  12        6.86       12.67     13.77 o
  -2  16  12      475.96      415.61     34.64 o
  -1  16  12       98.13       70.85     16.90 o
   0  16  12       46.02       46.56     17.65 o
   1  16  12      304.65      283.75     25.89 o
   2  16  12       61.11       39.92     17.22 o
   3  16  12      619.80      686.11     46.19 o
   4  16  12        1.10       -6.04     25.82 o
   5  16  12      402.60      439.66     35.50 o
  -6  17  12       38.18        9.16     16.73 o
  -5  17  12       17.33       62.04     38.90 o
  -4  17  12       72.47       36.20     19.15 o
  -3  17  12       68.91      103.08     21.87 o
  -2  17  12      288.51      276.44     29.01 o
  -1  17  12        0.57        3.43     15.70 o
   0  17  12      236.13      217.39     31.12 o
   1  17  12       67.30      101.92     20.80 o
   2  17  12       10.43       31.01     14.31 o
   3  17  12       12.13        9.12     16.19 o
   4  17  12       99.48       61.55     53.53 o
   5  17  12       55.92       50.12     21.13 o
  -5  18  12       54.09       65.13     23.51 o
  -4  18  12       25.07       20.04     15.47 o
  -3  18  12        3.36        7.85     18.19 o
  -2  18  12       10.62       33.36     20.04 o
  -1  18  12       36.53       16.14     25.32 o
   0  18  12      387.62      433.23     49.48 o
   1  18  12       24.40       14.51     15.11 o
   2  18  12      151.33      187.50     20.29 o
   3  18  12      227.24      286.13     25.78 o
   4  18  12      139.54      146.43     21.45 o
   5  18  12       37.97       46.96     31.86 o
  -5  19  12       23.69       19.45     18.84 o
  -4  19  12      119.28      119.47     18.14 o
  -3  19  12        0.03       21.34     16.41 o
  -2  19  12        0.22      -10.94     17.37 o
  -1  19  12      245.90      241.24     24.87 o
   0  19  12      285.31      368.54     44.72 o
   1  19  12       80.13      101.32     13.90 o
   2  19  12      194.88      169.66     17.71 o
   3  19  12       33.56        9.90     15.37 o
   4  19  12      476.71      652.93     68.69 o
   5  19  12       44.99       49.61     37.40 o
  -5  20  12      171.08      228.01     42.98 o
  -4  20  12       37.95       17.84     17.64 o
  -3  20  12       55.37       34.00     17.30 o
  -2  20  12      155.16      160.47     20.53 o
  -1  20  12       11.82        9.06     18.23 o
   0  20  12      191.10      165.62     37.29 o
   1  20  12      142.32      161.86     24.81 o
   2  20  12       33.92       44.51     28.51 o
   3  20  12        0.04      -18.78     23.81 o
   4  20  12      140.67      122.88     30.22 o
   5  20  12      111.45      135.59     46.32 o
  -5  21  12       47.59       45.48     19.21 o
  -4  21  12      386.35      199.19     38.69 o
  -3  21  12      200.23      219.28     24.06 o
  -2  21  12       55.92       57.27     34.05 o
  -1  21  12        0.01       22.53     16.92 o
   0  21  12      173.50      134.69     33.92 o
   1  21  12       97.84       77.93     34.57 o
   2  21  12      377.67      401.57     45.09 o
   3  21  12       40.31       58.36     21.47 o
   4  21  12        6.62       13.75     32.53 o
   5  21  12        0.01      -21.79     36.88 o
  -5  22  12      249.17      118.95     33.94 o
  -4  22  12       27.46       10.73     26.50 o
  -3  22  12        0.95       25.63     18.85 o
  -2  22  12      509.02      512.11     38.28 o
  -1  22  12      372.08      355.25     43.07 o
   0  22  12       75.20       78.52     38.59 o
   1  22  12      458.11      469.43     34.97 o
   2  22  12       32.46        8.62     17.59 o
   3  22  12        5.20       -2.68     20.12 o
   4  22  12      227.38      220.06     48.04 o
  -5  23  12       62.74       20.13     24.83 o
  -3  23  12      116.09      113.53     19.84 o
  -2  23  12      189.42      174.67     29.56 o
  -1  23  12       24.01       65.74     26.16 o
   0  23  12      182.79      243.19     43.67 o
   1  23  12        0.36       12.17     35.54 o
   2  23  12       42.05       15.96     18.53 o
   3  23  12      693.18      619.11     65.79 o
   4  23  12       51.68       81.85     29.52 o
  -5  24  12        7.53       59.25     26.00 o
  -3  24  12      243.42      269.93     28.92 o
  -2  24  12        2.17       21.69     21.53 o
  -1  24  12      345.06      348.84     49.11 o
   0  24  12      162.53      141.72     37.28 o
   1  24  12      430.38      355.73     33.31 o
   2  24  12     1194.43     1355.44     77.20 o
   3  24  12      655.81      648.55     61.04 o
   4  24  12      396.83      446.13     53.83 o
  -4  25  12       69.80       46.32     17.21 o
  -3  25  12      268.29      248.82     32.38 o
  -2  25  12      274.73      384.22     43.70 o
  -1  25  12       57.26       87.90     32.88 o
   0  25  12      373.07      544.75     57.20 o
   1  25  12       66.82       75.11     27.18 o
   2  25  12       96.84      100.26     22.89 o
   3  25  12      170.96      190.07     38.62 o
   4  25  12       18.02       28.51     37.56 o
  -4  26  12        1.85       -0.02     18.03 o
  -3  26  12       44.60       14.66     18.93 o
  -2  26  12       41.92       57.02     29.18 o
  -1  26  12       11.75        6.37     23.14 o
   0  26  12       33.63       50.65     29.18 o
   1  26  12        4.05      -20.79     20.79 o
   2  26  12      291.34      306.21     31.11 o
   3  26  12       12.71      -10.40     23.47 o
   4  26  12       18.04        8.38     28.51 o
  -4  27  12       34.44       51.06     23.83 o
  -3  27  12      153.01      160.16     40.29 o
  -2  27  12      351.01      393.20     45.07 o
  -1  27  12       27.04       15.43     27.17 o
   0  27  12       80.31      101.34     39.93 o
   1  27  12      190.63      155.97     27.87 o
   2  27  12      273.32      232.93     36.64 o
   3  27  12       21.86       13.23     24.83 o
   4  27  12       73.00       30.40     30.72 o
  -4  28  12       90.99       73.98     21.69 o
  -3  28  12       29.78       36.95     18.52 o
  -2  28  12       21.39       25.55     19.56 o
  -1  28  12        4.27        5.32     18.08 o
   0  28  12      176.96      150.46     35.93 o
   1  28  12       24.61       31.98     24.71 o
   2  28  12      188.52      113.76     42.32 o
   3  28  12       80.97       44.61     24.66 o
  -3  29  12       85.74       92.37     21.03 o
  -2  29  12       36.38       48.11     14.90 o
  -1  29  12       14.10       34.50     24.71 o
   0  29  12      341.63      314.12     63.57 o
   1  29  12      385.63      476.44     34.00 o
   2  29  12        6.14       50.30     37.22 o
   3  29  12      199.34      252.62     35.17 o
  -3  30  12        0.10      -16.23     16.23 o
  -2  30  12      117.34      177.83     21.27 o
  -1  30  12      196.10      220.00     36.28 o
   0  30  12       80.35       75.21     23.80 o
   1  30  12      230.49      245.38     23.23 o
   2  30  12      117.67       93.98     24.50 o
   3  30  12        6.54        3.67     20.97 o
  -3  31  12        1.28       16.25     17.81 o
  -2  31  12      305.03      261.17     25.16 o
  -1  31  12       20.64       34.78     20.90 o
   0  31  12       57.13       47.81     43.44 o
   1  31  12       40.56       24.84     15.24 o
   2  31  12      295.38      296.64     27.32 o
  -2  32  12        5.01       20.55     16.56 o
  -1  32  12       62.65       75.31     34.91 o
   0  32  12       47.02       55.39     23.39 o
   1  32  12        5.24        7.30     20.21 o
   2  32  12       14.60        4.26     16.98 o
  -2  33  12       89.38      110.65     22.91 o
  -1  33  12        0.02        8.43     15.43 o
   0  33  12      307.43      331.54     32.71 o
   1  33  12       15.19       17.06     15.72 o
  -1  34  12       81.15      115.78     24.80 o
   0  34  12      412.12      426.04     25.98 o
   1  34  12       31.27       23.14     33.20 o
  -6   1  13      318.45      373.20     58.17 o
  -5   1  13      193.29      190.03     20.97 o
  -4   1  13        9.78       18.14     29.85 o
  -3   1  13      484.04      465.41     19.20 o
  -2   1  13      644.92      597.97     22.70 o
  -1   1  13        4.79       14.92     11.64 o
   0   1  13        5.40       -0.11      7.29 o
   1   1  13        0.78       10.92      9.20 o
   2   1  13      205.40      237.87     22.87 o
   3   1  13      512.77      517.31     39.04 o
   4   1  13      470.25      513.33     45.48 o
   5   1  13        0.13       11.42     14.43 o
  -6   2  13        6.81        0.67     34.20 o
  -5   2  13       30.34       16.81     14.07 o
  -4   2  13       21.70       23.50     13.56 o
  -3   2  13      257.24      232.78     18.87 o
  -2   2  13        3.99       -6.47     10.42 o
  -1   2  13     1371.74     1349.76     70.21 o
   0   2  13      157.53      183.31     16.66 o
   1   2  13     1151.67     1010.72     57.74 o
   2   2  13       16.04       26.39     12.77 o
   3   2  13      628.41      685.23     40.01 o
   4   2  13       27.68       67.81     15.70 o
   5   2  13        0.87       21.36     14.63 o
  -5   3  13       38.43       38.24     14.04 o
  -4   3  13        1.76       15.16     11.12 o
  -3   3  13      353.99      343.44     20.68 o
  -2   3  13      338.12      360.97     21.88 o
  -1   3  13      912.34      919.11     42.33 o
   0   3  13       24.93        8.45     10.63 o
   1   3  13      570.47      520.46     27.65 o
   2   3  13      431.95      584.33     60.28 o
   3   3  13      510.52      513.71     41.09 o
   4   3  13        3.97        3.34     18.55 o
   5   3  13        0.91       21.56     14.92 o
  -6   4  13        0.40       95.90     42.92 o
  -5   4  13        0.13        5.81     15.31 o
  -4   4  13      664.29      584.77     24.60 o
  -3   4  13      947.74     1041.26     43.33 o
  -2   4  13       60.21       38.96     11.10 o
  -1   4  13      266.10      238.06     33.29 o
   0   4  13       89.09       80.34     11.91 o
   1   4  13        0.92       -0.15     11.82 o
   2   4  13       72.43       88.59     23.49 o
   3   4  13      107.86       90.26     16.24 o
   4   4  13       41.02       74.75     17.43 o
   5   4  13       22.14       11.23     23.12 o
  -6   5  13       51.97       23.48     33.55 o
  -5   5  13      119.83      115.69     18.87 o
  -4   5  13       74.35       66.12     11.52 o
  -3   5  13      220.90      220.86     18.96 o
  -2   5  13      143.32      134.48     15.02 o
  -1   5  13       35.90       26.75     15.67 o
   0   5  13      706.60      696.41     33.11 o
   1   5  13       39.04       87.33     13.52 o
   2   5  13      436.02      469.75     53.01 o
   3   5  13       42.07       33.44     13.70 o
   4   5  13       15.21       25.32     19.28 o
   5   5  13        0.20      -10.81     21.67 o
  -6   6  13       58.76       -6.37     42.94 o
  -5   6  13       19.10       41.42     17.50 o
  -4   6  13       77.97       39.35     13.99 o
  -3   6  13      964.07     1062.40     41.92 o
  -2   6  13        2.99        1.02     11.50 o
  -1   6  13        0.52       18.83     11.50 o
   0   6  13      247.81      284.05     20.61 o
   1   6  13      660.76      781.35     42.06 o
   2   6  13        0.56       16.11     12.25 o
   3   6  13       69.87       40.08     17.26 o
   4   6  13      393.04      407.73     24.48 o
   5   6  13       16.97       -5.07     19.82 o
  -6   7  13       38.97       17.78     37.57 o
  -5   7  13      153.74      184.10     17.48 o
  -4   7  13        0.22       11.03     13.12 o
  -3   7  13      120.29      152.57     15.39 o
  -2   7  13      387.08      381.98     19.65 o
  -1   7  13      216.11      203.58     18.60 o
   0   7  13      177.85      193.74     20.45 o
   1   7  13        1.09       36.44     16.77 o
   2   7  13      423.78      492.76     33.51 o
   3   7  13      221.09      152.52     24.01 o
   4   7  13       89.26       96.90     15.36 o
   5   7  13        0.00        1.03     16.95 o
  -6   8  13       54.14       95.54     25.64 o
  -5   8  13       28.99       30.14     17.57 o
  -4   8  13       21.74       28.09     14.28 o
  -3   8  13       11.57       18.25     10.04 o
  -2   8  13      482.99      474.24     22.80 o
  -1   8  13      173.98      202.28     18.48 o
   0   8  13       37.16       40.59     34.89 o
   1   8  13      108.61      118.06     20.21 o
   2   8  13      216.75      253.31     22.32 o
   3   8  13       89.67       42.26     21.53 o
   4   8  13      253.92      319.61     38.82 o
   5   8  13      155.33      238.32     30.13 o
  -6   9  13       37.19        9.73     42.93 o
  -5   9  13      324.22      321.26     25.24 o
  -4   9  13       57.50       19.26     16.43 o
  -3   9  13      105.66      135.79     16.50 o
  -2   9  13        2.01       -4.32     11.64 o
  -1   9  13       17.24        8.28     16.23 o
   0   9  13      613.92      749.39     82.67 o
   1   9  13      562.19      640.21     51.36 o
   2   9  13       24.36       54.24     14.30 o
   3   9  13        0.21       33.25     26.49 o
   4   9  13        0.22       -3.99     14.02 o
   5   9  13       84.74      100.28     17.23 o
  -6  10  13       61.30       48.85     15.35 o
  -5  10  13     1339.27     1438.61     77.35 o
  -4  10  13      210.84      234.16     36.62 o
  -3  10  13      139.90      152.12     19.22 o
  -2  10  13       15.01       23.68     13.91 o
  -1  10  13      393.82      511.84     38.13 o
   0  10  13       83.19      137.93     40.27 o
   1  10  13      195.94      205.31     24.67 o
   2  10  13     1658.24     1766.14     72.73 o
   3  10  13      224.38      247.60     26.37 o
   4  10  13       26.96       44.88     17.24 o
   5  10  13       79.15      107.74     15.35 o
  -5  11  13      100.06       72.17     26.72 o
  -3  11  13      187.22      181.22     17.05 o
  -2  11  13        2.95      -12.12     13.85 o
  -1  11  13       70.29       82.60     19.63 o
   0  11  13       16.35       22.13     26.83 o
   1  11  13       44.80       42.64     17.40 o
   2  11  13        0.01       -0.78     14.12 o
   3  11  13       78.24       67.33     16.16 o
   4  11  13       99.60      119.92     26.16 o
  -5  12  13        0.32       11.39     30.35 o
  -4  12  13        0.01        1.68     33.87 o
  -3  12  13      301.75      237.74     43.04 o
  -2  12  13       92.49       97.28     17.06 o
  -1  12  13       67.72       92.95     25.67 o
   0  12  13      831.34      946.35     86.22 o
   1  12  13       60.05       62.44     22.31 o
   2  12  13     1066.07     1173.20     71.32 o
   3  12  13      257.62      310.31     49.07 o
   4  12  13       97.17      111.74     30.54 o
   5  12  13       66.31       43.61     30.19 o
  -5  13  13      159.25      169.94     22.59 o
  -4  13  13      501.68      461.50     48.91 o
  -3  13  13       16.26        7.23     17.98 o
  -2  13  13      178.27      125.46     18.41 o
  -1  13  13      301.55      260.61     29.26 o
   0  13  13       29.06       39.58     25.49 o
   1  13  13       13.80       18.66     19.75 o
   2  13  13       75.12       80.38     14.43 o
   3  13  13      110.09      101.91     30.54 o
   4  13  13        0.01        8.06     23.14 o
   5  13  13      165.49      192.26     57.25 o
  -5  14  13        7.42       20.14     17.40 o
  -4  14  13        6.12       21.80     36.89 o
  -3  14  13      997.28     1091.62     71.07 o
  -2  14  13      173.93      185.56     24.34 o
  -1  14  13      136.58      126.12     29.67 o
   0  14  13      396.80      319.79     38.71 o
   1  14  13       27.31       43.12     16.59 o
   2  14  13       14.82        5.52     19.80 o
   3  14  13        8.11       22.58     17.52 o
   4  14  13       60.61      105.34     33.21 o
   5  14  13       52.66       18.69     18.24 o
  -5  15  13       15.05       -3.51     18.81 o
  -4  15  13        0.32        0.07     11.39 o
  -3  15  13      250.60      265.12     32.41 o
  -2  15  13       52.97       55.52     20.79 o
  -1  15  13        8.59      -11.07     21.80 o
   0  15  13       94.35       87.93     37.25 o
   1  15  13      111.45       80.40     36.92 o
   2  15  13      400.20      400.13     41.23 o
   3  15  13       12.63       39.88     21.96 o
   4  15  13      157.98      161.62     25.50 o
   5  15  13       13.50       19.42     15.31 o
  -5  16  13        1.93       -9.19     18.16 o
  -4  16  13      171.04      112.21     20.16 o
  -3  16  13      127.50      151.51     49.68 o
  -2  16  13       36.98       97.87     29.01 o
  -1  16  13       89.53       73.83     30.20 o
   0  16  13      328.88      317.54     42.05 o
   1  16  13      294.76      285.80     35.81 o
   2  16  13       25.00       28.52     25.99 o
   3  16  13       19.43       37.41     20.65 o
   4  16  13      256.04      274.21     28.40 o
   5  16  13       77.75       74.44     16.51 o
  -5  17  13        1.80       21.66     20.10 o
  -4  17  13      454.74      471.35     38.32 o
  -2  17  13      255.27      216.40     35.63 o
  -1  17  13      464.73      519.02     66.35 o
   0  17  13       91.11       91.65     27.02 o
   1  17  13      281.29      302.11     20.30 o
   2  17  13        0.50      -25.88     26.66 o
   3  17  13      279.12      344.98     30.30 o
   4  17  13       38.98       37.57     18.96 o
   5  17  13        5.64       16.68     21.57 o
  -5  18  13      250.35      217.07     66.53 o
  -4  18  13       40.58       29.73     16.62 o
  -3  18  13       23.20       14.09     26.49 o
  -2  18  13       95.49       59.27     48.66 o
  -1  18  13      264.41      304.55     43.03 o
   0  18  13      195.88      155.20     33.59 o
   1  18  13      142.44      141.01     47.17 o
   2  18  13      304.55      321.62     31.78 o
   3  18  13      166.68      187.29     23.55 o
   4  18  13       40.69       13.99     21.13 o
  -5  19  13      235.62      171.08     26.56 o
  -4  19  13        5.31        8.28     17.18 o
  -3  19  13      145.79      113.82     31.22 o
  -2  19  13      158.19      134.36     80.93 o
  -1  19  13      147.12      153.78     45.67 o
   0  19  13       21.94       -2.35     36.22 o
   1  19  13      516.17      487.88     50.88 o
   2  19  13       19.25       -8.72     26.16 o
   3  19  13       21.75       76.46     35.55 o
   4  19  13      439.66      594.73     71.35 o
  -4  20  13      180.93      252.46     23.87 o
  -3  20  13        0.32       21.46     25.82 o
  -2  20  13       38.73       26.08     17.10 o
  -1  20  13        5.80        7.38     25.48 o
   0  20  13       39.92       76.81     31.53 o
   1  20  13      181.59      138.38     40.30 o
   2  20  13       23.96       19.46     23.31 o
   3  20  13      110.84      156.07     43.63 o
   4  20  13       17.60       18.44     38.57 o
  -4  21  13      209.10      171.86     21.99 o
  -3  21  13      203.79      318.45     43.67 o
  -2  21  13       18.11       17.93     16.32 o
  -1  21  13       13.56        1.34     28.50 o
   0  21  13        5.54      -13.75     39.23 o
   1  21  13        1.01       -2.15     18.37 o
   2  21  13      136.62      136.43     28.13 o
   3  21  13       14.91        6.71     27.16 o
   4  21  13      606.74      737.14     58.64 o
  -4  22  13      204.81      185.02     38.80 o
  -3  22  13       46.24       36.56     29.18 o
  -2  22  13       66.92       98.34     25.39 o
  -1  22  13      114.12      115.47     31.55 o
   0  22  13       52.45       48.31     27.84 o
   1  22  13       50.11       18.60     32.71 o
   2  22  13       93.72      142.25     25.38 o
   3  22  13       17.72       25.15     25.82 o
   4  22  13       28.91      -10.40     34.88 o
  -4  23  13        0.29       11.74     28.50 o
  -3  23  13       12.88       40.24     27.16 o
  -2  23  13        3.47        7.71     27.16 o
  -1  23  13        7.92      -22.13     22.13 o
   0  23  13      286.36      364.76     56.14 o
   1  23  13      186.83      211.55     37.62 o
   2  23  13       38.05       32.47     16.06 o
   3  23  13        0.05        4.69     34.87 o
   4  23  13       16.24        6.22     19.08 o
  -4  24  13       24.88       21.24     35.07 o
  -3  24  13        2.75       16.43     28.50 o
  -2  24  13        2.34       -8.72     37.56 o
  -1  24  13        6.47       20.79     40.91 o
   0  24  13      399.40      399.44     54.52 o
   1  24  13        0.00       40.09     37.72 o
   2  24  13      154.58       98.81     19.45 o
   3  24  13       13.59       56.67     24.14 o
  -3  25  13       11.96       11.91     18.07 o
  -2  25  13       15.09       17.10     28.50 o
  -1  25  13       77.30      118.44     32.55 o
   0  25  13        7.88       20.79     37.22 o
   1  25  13       43.63       66.45     24.63 o
   2  25  13        6.01        3.31     19.19 o
   3  25  13       56.44       51.33     36.57 o
  -3  26  13       61.01       78.81     44.43 o
  -2  26  13      263.88      262.41     59.65 o
  -1  26  13       93.30      112.42     34.90 o
   0  26  13       35.13       33.88     30.52 o
   1  26  13      194.23      143.08     39.30 o
   2  26  13      118.98      138.34     29.58 o
   3  26  13       29.80       13.32     18.87 o
  -3  27  13       31.51       25.24     18.87 o
  -2  27  13        0.76      -17.29     17.29 o
  -1  27  13       57.37       53.68     28.18 o
   0  27  13       21.99       39.24     40.24 o
   1  27  13       20.83       21.12     18.26 o
   2  27  13        1.36       10.39     27.16 o
   3  27  13      173.47      178.40     30.01 o
  -3  28  13       42.36        7.71     32.54 o
  -2  28  13       41.55       60.49     19.52 o
  -1  28  13       81.62       52.68     34.56 o
   0  28  13      223.22      180.67     29.56 o
   1  28  13       40.56       23.78     15.60 o
   2  28  13       70.95       52.07     23.45 o
  -2  29  13      312.30      274.43     24.48 o
  -1  29  13      135.94      108.91     28.96 o
   0  29  13        8.56       11.83     25.70 o
   1  29  13        0.84      -22.19     22.19 o
   2  29  13        2.21        8.26     16.87 o
  -2  30  13      247.45      190.95     26.02 o
  -1  30  13       82.32       97.87     21.76 o
   0  30  13       48.17       32.18     16.01 o
   1  30  13       60.30       76.03     17.15 o
  -1  31  13        0.98      -15.49     15.49 o
   0  31  13        1.77        6.48     17.72 o
   1  31  13      257.26      226.48     48.05 o
  -5   0  14      270.93      376.71     42.52 o
  -4   0  14      336.94      331.95     46.08 o
  -3   0  14      239.68      174.56     24.20 o
  -2   0  14       47.58       83.82     29.69 o
  -1   0  14     2082.78     2194.59    129.90 o
   0   0  14      728.01      772.27     59.94 o
   1   0  14        9.43       -6.41     14.73 o
   2   0  14      579.89      475.73     53.27 o
   3   0  14     1004.51     1120.13     99.15 o
   4   0  14       54.92       42.67     19.15 o
   5   0  14      363.94      387.04     38.30 o
  -5   1  14      293.13      315.71     37.61 o
  -4   1  14        3.24      -16.10     31.18 o
  -3   1  14        2.88       25.19     13.04 o
  -2   1  14      152.10      141.87     17.94 o
  -1   1  14      707.73      802.27     45.01 o
   0   1  14       38.61       15.91     12.99 o
   1   1  14     2176.09     1906.91    109.13 o
   2   1  14      220.13      251.32     63.67 o
   3   1  14      120.15      161.13     31.29 o
   4   1  14      117.56      117.74     22.00 o
   5   1  14       48.30       25.95     17.92 o
  -5   2  14      176.54      123.92     42.31 o
  -4   2  14      527.82      508.51     43.36 o
  -3   2  14       38.16        7.80     14.07 o
  -2   2  14     1141.32     1031.86     87.58 o
  -1   2  14        6.01       34.93     12.39 o
   0   2  14       47.58       39.20     11.75 o
   1   2  14      142.61      178.56     20.63 o
   2   2  14      607.88      720.58     48.11 o
   3   2  14       30.61       26.83     16.86 o
   4   2  14       77.17       51.63     19.06 o
   5   2  14       20.57        9.50     17.50 o
  -4   3  14        6.44       11.69     17.01 o
  -3   3  14        0.01        5.33     15.42 o
  -2   3  14      457.64      435.61     35.76 o
  -1   3  14      678.68      689.65     41.94 o
   0   3  14      363.20      352.48     39.86 o
   1   3  14      309.04      296.52     41.59 o
   2   3  14       47.96       28.33     13.95 o
   3   3  14       95.80       74.58     19.77 o
   4   3  14      598.02      601.50     36.49 o
   5   3  14     1384.96     1685.23     70.17 o
  -5   4  14        1.46       -7.71     34.54 o
  -4   4  14        0.57        1.56     15.04 o
  -3   4  14       66.92       53.10     17.24 o
  -2   4  14      534.69      524.44     37.89 o
  -1   4  14     1266.55     1323.39     63.67 o
   0   4  14       10.12       20.35     13.80 o
   1   4  14      447.52      456.58     37.95 o
   2   4  14      234.16      165.47     26.64 o
   3   4  14       13.36       24.18     15.98 o
   4   4  14      159.18      163.96     21.37 o
   5   4  14      113.94      140.19     21.35 o
  -5   5  14      147.01      153.43     40.29 o
  -4   5  14      121.59      114.47     15.97 o
  -3   5  14      249.64      224.92     21.39 o
  -2   5  14      112.55      110.39     18.88 o
  -1   5  14      203.77      201.29     31.03 o
   0   5  14        0.26       -3.53     15.01 o
   1   5  14       50.16       64.71     16.48 o
   2   5  14      122.76      119.73     14.84 o
   3   5  14        0.02       11.56     14.94 o
   4   5  14      136.88      122.57     27.88 o
   5   5  14      107.55      117.28     22.76 o
  -5   6  14       24.80       15.09     37.23 o
  -4   6  14       84.96       72.97     14.87 o
  -3   6  14      729.01      761.78     41.94 o
  -2   6  14       91.95       93.14     16.28 o
  -1   6  14      135.55      145.72     36.60 o
   0   6  14       93.62       91.91     23.16 o
   1   6  14       15.16       13.71     15.16 o
   2   6  14       52.50      107.42     20.82 o
   3   6  14      393.31      452.95     30.79 o
   4   6  14       38.95       51.60     20.13 o
   5   6  14       11.19       10.06     26.83 o
  -5   7  14       19.59       54.66     46.62 o
  -4   7  14       17.68       10.26     14.44 o
  -3   7  14        2.08       31.64     15.44 o
  -2   7  14      338.82      341.60     26.02 o
  -1   7  14       64.79       95.62     26.17 o
   0   7  14      279.93      281.46     29.41 o
   1   7  14       75.82       89.18     18.69 o
   2   7  14      897.64      946.50     61.59 o
   3   7  14        0.25       11.81     11.59 o
   4   7  14       84.03       55.83     14.24 o
   5   7  14        0.31       -4.31     22.91 o
  -5   8  14       38.57        7.29     25.78 o
  -4   8  14        4.50        2.28     12.35 o
  -3   8  14      148.11       78.42     21.59 o
  -2   8  14       27.61       76.17     34.79 o
  -1   8  14       36.67       36.23     38.24 o
   0   8  14      117.21      104.55     27.62 o
   1   8  14       25.73       41.22     16.64 o
   2   8  14        2.57       49.73     26.33 o
   3   8  14        6.40       11.22     56.67 o
   4   8  14       24.91       38.72     21.03 o
   5   8  14        8.84        1.38     19.16 o
  -5   9  14       47.09       16.98     23.27 o
  -4   9  14        0.05       21.45     15.97 o
  -3   9  14        6.22        3.65     18.00 o
  -2   9  14        0.47      -11.43     11.76 o
  -1   9  14        3.82      -27.83     27.83 o
   0   9  14        0.34      -19.06     19.06 o
   1   9  14      345.98      329.24     27.99 o
   2   9  14      302.43      336.32     25.07 o
   3   9  14        0.76       -4.08     27.25 o
   4   9  14        1.01       27.48     16.28 o
  -5  10  14       49.24       98.96     45.62 o
  -4  10  14      190.64      173.11     17.93 o
  -3  10  14      319.50      324.33     42.71 o
  -2  10  14      220.90      201.51     17.65 o
  -1  10  14        5.12       44.26     23.47 o
   0  10  14       20.74       17.95     21.63 o
   1  10  14      159.62      178.02     21.27 o
   2  10  14        0.01       12.90     17.53 o
   3  10  14        5.50       -3.61     15.64 o
   4  10  14       33.00       31.07     14.69 o
  -5  11  14        0.11       13.08     22.47 o
  -4  11  14       13.89       11.68     19.17 o
  -3  11  14       21.16        1.01     15.48 o
  -2  11  14      109.93      111.15     18.90 o
  -1  11  14      396.76      445.96     56.21 o
   0  11  14        7.04       28.36     31.19 o
   1  11  14        0.51        0.61     16.89 o
   2  11  14        4.86       -9.40     14.65 o
   3  11  14       23.05       35.14     24.36 o
   4  11  14      548.10      527.48     35.77 o
  -5  12  14       27.99      -14.02     18.43 o
  -4  12  14        1.29      -18.96     24.31 o
  -3  12  14       15.81       13.09     16.61 o
  -2  12  14       44.05        8.77     16.27 o
  -1  12  14        7.39        4.36     28.84 o
   0  12  14       10.05       -6.75     19.79 o
   2  12  14       32.72        8.94     13.94 o
   3  12  14       26.21       17.78     18.32 o
   4  12  14      274.81      275.44     32.43 o
  -5  13  14       50.67       29.48     14.88 o
  -4  13  14       10.93       13.04     20.72 o
  -3  13  14        0.04       -0.64     19.81 o
  -2  13  14      113.08       54.70     16.39 o
  -1  13  14      106.62       90.29     32.89 o
   0  13  14       10.09       32.81     23.51 o
   1  13  14       64.39       66.45     16.36 o
   2  13  14        0.67      -11.86     14.71 o
   3  13  14       42.36       20.74     17.60 o
   4  13  14      150.53      142.43     27.47 o
  -4  14  14      412.26      492.65     40.05 o
  -2  14  14       25.86       36.20     22.40 o
  -1  14  14        2.95        5.70     35.88 o
   0  14  14      192.92      215.99     44.00 o
   1  14  14      306.43      287.64     39.17 o
   2  14  14      191.19      148.52     25.47 o
   3  14  14        2.49      -34.00     37.22 o
   4  14  14       13.05       34.57     18.18 o
  -4  15  14       47.94        6.68     19.57 o
  -3  15  14       49.49       59.38     31.87 o
  -2  15  14      264.97      154.76     26.74 o
  -1  15  14       48.53       54.77     22.86 o
   0  15  14       41.76       78.16     38.58 o
   1  15  14      183.99      201.88     27.55 o
   2  15  14      314.48      303.87     39.85 o
   3  15  14       12.51       -1.04     17.37 o
   4  15  14       48.99       31.43     17.81 o
  -4  16  14      337.23      401.64     40.18 o
  -3  16  14      143.33      169.88     38.95 o
  -2  16  14      201.90      217.68     43.00 o
  -1  16  14        0.25        6.37     27.16 o
   0  16  14       15.10       29.51     26.49 o
   1  16  14       48.07       13.12     14.31 o
   2  16  14        0.07       22.91     19.73 o
   3  16  14       15.02        6.75     15.43 o
   4  16  14       37.48       53.33     37.90 o
  -4  17  14      115.09      135.60     31.89 o
  -3  17  14       27.61       47.29     30.18 o
  -2  17  14      102.24      115.12     32.55 o
  -1  17  14        1.01        9.72     40.57 o
   0  17  14        3.35      -18.78     35.88 o
   1  17  14       44.87       15.46     16.94 o
   2  17  14      187.83      184.11     21.40 o
   3  17  14       60.64      101.06     23.15 o
  -4  18  14       54.67       31.17     31.03 o
  -3  18  14      167.53      203.83     38.95 o
  -2  18  14        9.66       16.20     17.29 o
  -1  18  14       83.07       96.31     31.54 o
   0  18  14      132.22      106.76     29.21 o
   1  18  14       10.57      -12.46     16.13 o
   2  18  14      381.03      425.87     31.66 o
   3  18  14       69.98       87.23     34.56 o
  -4  19  14       29.77        8.87     20.85 o
  -3  19  14      260.83      267.17     44.36 o
  -2  19  14        0.18       13.75     28.84 o
  -1  19  14      151.74       90.66     35.59 o
   0  19  14       54.18        0.67     40.93 o
   1  19  14      240.35      296.04     45.03 o
   2  19  14       23.31       44.90     24.73 o
   3  19  14       40.15       93.58     40.59 o
  -4  20  14       50.92       39.23     14.89 o
  -2  20  14       15.97       56.67     31.86 o
  -1  20  14      621.19      615.33     63.39 o
   0  20  14      117.53      122.85     34.91 o
   1  20  14      128.02      103.87     26.95 o
   2  20  14       90.69       84.53     22.54 o
   3  20  14        0.02        7.38     37.89 o
  -3  21  14       11.39      -30.85     30.85 o
  -2  21  14      189.65      183.38     35.94 o
  -1  21  14       76.92      105.69     32.88 o
   0  21  14       57.25       22.81     26.17 o
   1  21  14       23.34        4.71     17.90 o
   2  21  14      125.29      204.57     47.50 o
   3  21  14        4.66       -0.62     19.43 o
  -3  22  14       42.87       56.02     35.56 o
  -2  22  14        2.86       25.15     31.52 o
  -1  22  14      694.77      704.73     69.16 o
   0  22  14      170.28      142.38     36.94 o
   1  22  14       58.83       73.76     29.69 o
   2  22  14       16.94       41.10     29.96 o
   3  22  14      180.84      166.37     33.93 o
  -3  23  14       90.91      122.15     40.94 o
  -2  23  14       73.81       72.47     41.27 o
  -1  23  14      107.30      115.45     36.25 o
   0  23  14       13.03       10.40     29.85 o
   1  23  14       11.96       20.99     22.64 o
   2  23  14       21.20       13.00     22.46 o
   3  23  14        2.43      -20.45     38.23 o
  -3  24  14      215.26      273.26     30.05 o
  -2  24  14       28.07       32.46     21.52 o
  -1  24  14      125.89      103.14     74.18 o
   0  24  14       89.22       20.81     48.32 o
   1  24  14        0.48       11.43     14.48 o
   2  24  14       11.93        4.84     24.98 o
  -2  25  14       76.72       45.97     20.57 o
  -1  25  14        7.47       -5.20     22.15 o
   0  25  14        0.33       28.84     27.83 o
   1  25  14        9.92       24.40     21.02 o
   2  25  14       76.61       25.17     17.48 o
  -2  26  14       64.82       16.00     20.10 o
  -1  26  14       31.82       31.19     31.53 o
   0  26  14      305.33      381.90     50.76 o
   1  26  14       52.86       36.85     17.53 o
  -1  27  14       54.79       38.77     17.07 o
   0  27  14       23.19        3.45     16.01 o
   1  27  14       29.27       -8.62     14.39 o
   0  28  14       58.55      -12.08     41.26 o
  -4   1  15       12.08       11.37     15.85 o
  -3   1  15      211.14      130.85     34.10 o
  -2   1  15       85.91      127.26     24.06 o
  -1   1  15        1.81        4.60     11.86 o
   0   1  15      145.74      126.51     29.21 o
   1   1  15      426.95      544.61     54.53 o
   2   1  15       23.73       25.93     16.60 o
   3   1  15       10.69       35.13     14.25 o
   4   1  15      113.91      118.43     23.65 o
  -4   2  15      248.07      242.22     21.87 o
  -3   2  15       24.96       35.12     20.74 o
  -2   2  15       12.85       21.37     15.38 o
  -1   2  15      506.32      398.77     55.42 o
   0   2  15      112.43      107.78     59.58 o
   1   2  15        4.13        2.61     20.19 o
   2   2  15        9.52       20.80     12.02 o
   3   2  15      194.25      219.60     34.04 o
   4   2  15       77.54       68.48     20.73 o
  -4   3  15       13.71       30.53     15.34 o
  -3   3  15      103.28       78.23     17.13 o
  -2   3  15      114.73      103.78     19.15 o
  -1   3  15       18.41       34.01     19.11 o
   0   3  15      290.96      284.87     30.06 o
   1   3  15       17.99       11.81     13.15 o
   2   3  15       12.17       20.98     17.06 o
   3   3  15      219.62      274.71     24.93 o
   4   3  15       43.10       38.82     20.90 o
  -4   4  15       22.35       17.94     14.26 o
  -3   4  15      413.31      405.60     36.39 o
  -2   4  15       57.50       32.66     15.27 o
  -1   4  15       98.65       64.39     21.65 o
   0   4  15      342.72      174.24     39.02 o
   1   4  15       91.38      117.72     21.69 o
   2   4  15       10.56       26.15     18.52 o
   3   4  15       59.47       93.17     17.43 o
   4   4  15        4.38       28.32     18.48 o
  -4   5  15       30.49        9.36     15.52 o
  -3   5  15        0.02       -6.48     18.48 o
  -2   5  15       19.30        8.70     16.46 o
  -1   5  15      311.03      138.21     38.33 o
   0   5  15       35.21       43.15     25.90 o
   1   5  15       96.12       79.47     18.00 o
   2   5  15        0.40       -0.28     19.03 o
   3   5  15      508.25      536.06     37.45 o
   4   5  15       30.43       25.96     15.94 o
  -4   6  15       73.33      120.83     29.54 o
  -3   6  15      408.47      352.10     85.81 o
  -2   6  15       33.06       54.12     23.11 o
  -1   6  15      220.18      226.12     44.01 o
   0   6  15      102.30       87.21     24.58 o
   1   6  15       74.18       61.66     16.06 o
   2   6  15        4.65        7.30     13.46 o
   3   6  15        2.95       11.33     19.35 o
   4   6  15       56.01       84.67     20.40 o
  -4   7  15       30.68        2.54     28.68 o
  -3   7  15      263.84      214.10     40.50 o
  -2   7  15        3.22       12.52     25.15 o
  -1   7  15      382.04      458.29     64.94 o
   0   7  15        0.12       -7.42     20.03 o
   1   7  15       38.51       37.17     15.94 o
   2   7  15      210.27      162.38     18.73 o
   3   7  15      110.84      111.37     34.23 o
   4   7  15      188.08      224.55     25.03 o
  -4   8  15       50.75       52.49     19.50 o
  -3   8  15        5.44       -9.89     17.04 o
  -2   8  15      154.11      145.05     34.92 o
  -1   8  15       16.40      -18.11     30.18 o
   0   8  15      154.50      158.12     26.11 o
   1   8  15      102.83      139.75     27.69 o
   2   8  15        8.30        5.75     14.78 o
   3   8  15       34.23       48.22     16.49 o
   4   8  15      114.33      161.16     23.03 o
  -4   9  15      111.19       97.01     43.80 o
  -3   9  15      120.85      129.37     23.53 o
  -1   9  15        4.73       -0.67     26.83 o
   0   9  15       54.74       78.70     24.85 o
   1   9  15      136.35      185.78     25.88 o
   2   9  15       31.78       41.78     25.29 o
   3   9  15       19.78       31.46     21.43 o
   4   9  15       47.11       21.05     19.25 o
  -4  10  15      176.87      148.09     36.94 o
  -3  10  15        3.01       -2.93     23.18 o
  -2  10  15        0.04      -19.78     25.15 o
  -1  10  15        0.11       11.40     26.15 o
   0  10  15      133.85      125.56     37.60 o
   1  10  15      161.14      215.63     31.40 o
   2  10  15       82.35       76.33     17.79 o
   3  10  15       14.42       16.73     15.98 o
  -4  11  15       29.66      -26.83     30.86 o
  -3  11  15      158.29      212.88     43.99 o
  -2  11  15      202.04      210.28     48.71 o
  -1  11  15      292.59      287.11     51.10 o
   0  11  15        9.28       16.43     39.23 o
   1  11  15       20.44       13.19     24.81 o
   2  11  15       25.64        4.02     17.14 o
   3  11  15       44.30       52.22     16.77 o
  -4  12  15       78.75      165.42     44.63 o
  -3  12  15       63.74       92.60     32.88 o
  -2  12  15      496.04      564.45     68.03 o
  -1  12  15      240.80      230.52     44.69 o
   0  12  15       16.59       21.80     23.81 o
   1  12  15      115.10      165.44     22.19 o
   2  12  15      214.29      203.01     23.04 o
   3  12  15        0.16       22.74     18.52 o
  -4  13  15       48.39       39.95     15.09 o
  -3  13  15        3.03      -14.60     14.60 o
  -2  13  15       25.70       -5.38     20.63 o
  -1  13  15        1.06        7.67     25.00 o
   0  13  15        0.00      -15.70     15.70 o
   1  13  15       92.46       96.53     22.09 o
   2  13  15      280.95      243.55     26.36 o
   3  13  15      176.91      190.14     25.34 o
  -3  14  15        3.90       28.30     22.81 o
  -2  14  15       76.89       98.98     34.90 o
  -1  14  15        0.01      -16.77     32.19 o
   0  14  15       68.84       89.92     45.63 o
   1  14  15        3.12      -12.74     15.28 o
   2  14  15      238.42      225.97     23.32 o
   3  14  15        6.44       17.06     15.25 o
  -3  15  15      450.12      351.07     61.26 o
  -2  15  15       92.79       93.63     37.25 o
  -1  15  15       58.21       59.04     33.55 o
   0  15  15      374.35      327.67     49.12 o
   1  15  15       81.49       85.58     19.93 o
   2  15  15        0.56        0.57     16.94 o
   3  15  15       77.05       65.90     15.83 o
  -3  16  15       26.14        4.85     23.06 o
  -2  16  15      103.93      125.52     45.64 o
  -1  16  15       34.01       45.95     33.54 o
   0  16  15        2.20       -0.30     18.02 o
   1  16  15       33.54       34.49     17.28 o
   2  16  15      173.21      148.09     35.26 o
   3  16  15       39.80       31.19     29.18 o
  -3  17  15        0.73       20.82     24.25 o
  -2  17  15       16.94      -21.80     31.19 o
  -1  17  15      158.38      224.63     48.69 o
   0  17  15       15.90        9.05     28.51 o
   1  17  15      552.86      683.35     57.28 o
   2  17  15       25.82       -8.22     29.41 o
   3  17  15        3.86      -16.77     28.17 o
  -3  18  15       29.79       24.09     23.87 o
  -2  18  15      250.04      211.02     41.00 o
  -1  18  15       85.13      106.37     39.60 o
   0  18  15       29.19       40.25     33.20 o
   1  18  15        2.25       16.50     15.69 o
   2  18  15        3.77       22.73     38.23 o
  -2  19  15        0.89      -13.41     33.20 o
  -1  19  15       22.96       23.81     32.20 o
   0  19  15       25.82      124.43     44.94 o
   1  19  15        0.73       20.01     21.46 o
   2  19  15      442.62      503.81     47.27 o
  -2  20  15        0.43       16.43     35.21 o
  -1  20  15       39.77       73.79     45.28 o
   0  20  15       69.71       84.21     31.20 o
   1  20  15        0.11       -9.01     40.40 o
   2  20  15       29.31       26.17     17.34 o
  -2  21  15        5.15        2.27     18.96 o
  -1  21  15      202.59      239.82     48.37 o
   0  21  15       24.06        5.70     34.21 o
   1  21  15       89.74       58.67     18.20 o
   2  21  15       50.96       34.55     46.29 o
  -1  22  15       73.12      135.88     42.27 o
   0  22  15       20.45        1.68     34.88 o
   1  22  15       29.89       16.92     15.41 o
  -1  23  15       54.77       55.54     18.34 o
   0  23  15        2.79       -4.74     16.65 o
   1  23  15       29.60       11.40     39.24 o
  -2   0  16      322.39      195.70     36.31 o
  -1   0  16      307.09      295.53     60.52 o
   1   0  16       38.51       75.34     24.90 o
   2   0  16       46.78       50.69     28.68 o
   3   0  16        5.81      -10.54     24.38 o
  -3   1  16        4.23       -6.05     17.27 o
  -1   1  16        1.96       -5.95     21.51 o
   0   1  16      846.74      742.52     78.71 o
   1   1  16      271.21      259.35     30.51 o
   2   1  16       40.94       41.35     16.33 o
   3   1  16       34.51       67.31     18.80 o
  -3   2  16       14.61        4.33     17.06 o
  -1   2  16        1.33       -1.31     17.18 o
   0   2  16      607.29      552.22     62.20 o
   1   2  16       67.64       70.44     18.60 o
   2   2  16       88.02       51.03     19.33 o
   3   2  16        0.67        5.37     38.17 o
  -3   3  16        1.44        5.01     20.76 o
  -1   3  16        1.58        5.67     16.70 o
   0   3  16     1476.06     1450.76    133.32 o
   1   3  16      251.78      286.94     25.76 o
   2   3  16      117.98       63.65     41.19 o
   3   3  16       58.06       85.16     21.68 o
  -3   4  16      167.83      127.20     26.95 o
  -1   4  16       74.54       81.95     39.59 o
   0   4  16      254.14      254.86     29.26 o
   1   4  16       25.84       26.16     15.20 o
   2   4  16        5.59       13.52     15.35 o
   3   4  16       60.17       76.12     20.15 o
  -3   5  16       27.04       13.08     31.19 o
  -2   5  16      222.97      117.58     41.99 o
  -1   5  16      110.06      123.53     17.81 o
   0   5  16      186.19      166.70     29.87 o
   1   5  16       22.48       32.98     18.48 o
   2   5  16       57.64       16.63     19.47 o
   3   5  16       44.57       67.71     16.01 o
  -3   6  16       71.16      121.79     34.56 o
  -2   6  16       59.32       61.06     30.19 o
  -1   6  16       13.84       33.96     35.88 o
   0   6  16       69.52       67.61     21.87 o
   1   6  16       81.11       70.68     18.85 o
   2   6  16      134.95      127.27     21.64 o
   3   6  16       87.65       86.86     19.20 o
  -3   7  16       71.26       62.07     25.38 o
  -2   7  16        8.96       46.33     23.14 o
  -1   7  16       76.53      108.38     40.60 o
   0   7  16      110.36       74.17     34.91 o
   1   7  16      229.26      204.67     19.96 o
   2   7  16      102.59       70.16     57.05 o
   3   7  16      130.95      115.52     27.86 o
  -3   8  16       36.64       31.31     24.74 o
  -2   8  16        2.69        9.95     24.17 o
  -1   8  16       11.37        8.05     29.17 o
   0   8  16      148.02       71.18     33.57 o
   1   8  16       23.44       58.99     23.57 o
   2   8  16       53.41       74.72     20.66 o
  -3   9  16        5.50       30.85     29.84 o
  -2   9  16       46.80       76.48     35.89 o
  -1   9  16      227.04      240.22     48.72 o
   0   9  16      170.81      266.63     49.70 o
   1   9  16       35.10       10.13     16.36 o
   2   9  16        3.89       20.30     19.26 o
  -3  10  16      245.18      222.57     59.14 o
  -2  10  16       16.35       14.76     27.50 o
  -1  10  16       29.17       10.40     31.86 o
   0  10  16       56.12       31.20     32.88 o
   1  10  16       14.01       29.15     21.11 o
   2  10  16       11.57        7.52     14.97 o
  -3  11  16       68.59       33.69     24.16 o
  -2  11  16      181.28      257.91     45.34 o
  -1  11  16      239.50      242.93     54.10 o
   0  11  16        0.26      -23.81     32.19 o
   1  11  16       14.87       23.96     20.10 o
   2  11  16       16.65       24.05     23.42 o
  -2  12  16       10.72        8.38     32.86 o
  -1  12  16        1.66       49.08     25.29 o
   0  12  16        1.63        9.76     24.89 o
   1  12  16        6.09       -0.54     23.98 o
   2  12  16       12.67       16.79     16.33 o
  -1  13  16        2.33       -6.90     16.34 o
   0  13  16        0.91      -14.75     29.51 o
   1  13  16      190.89      148.97     34.90 o
   2  13  16      100.12      112.78     22.58 o
  -2  14  16        0.46       50.63     38.56 o
  -1  14  16        9.98       -2.35     32.53 o
   0  14  16      110.29       98.34     24.62 o
   1  14  16        5.88       -0.82     14.84 o
   2  14  16       36.75       24.15     19.37 o
  -2  15  16       28.99       38.88     17.78 o
  -1  15  16        4.96       -0.34     32.19 o
   0  15  16       16.38        4.83     26.05 o
   1  15  16      102.82      144.72     27.28 o
  -1  16  16        7.70       50.97     34.20 o
   0  16  16       13.52      -12.41     29.85 o
   1  16  16       19.63       41.05     19.65 o
  -1  17  16        0.42       -6.68     17.76 o
   0  17  16       34.90       20.41     21.18 o
   1  17  16       73.29      111.73     49.66 o
   0   1  17       28.31       39.70     29.27 o
   1   1  17      166.41      161.09     23.87 o
   0   2  17      111.64      132.82     31.92 o
   1   2  17      107.40      104.85     19.96 o
   0   3  17       83.18       95.81     30.96 o
   1   3  17      249.69      256.61     29.28 o
  -1   4  17       30.81       47.73     27.36 o
   0   4  17      176.20      198.03     37.11 o
   1   4  17       81.49       73.13     31.79 o
  -1   5  17      148.04      125.51     34.29 o
   1   5  17       37.92       48.34     22.25 o
  -1   6  17      106.21      115.99     31.06 o
   1   6  17        4.38        9.61     28.00 o
  -1   7  17        1.28      -19.75     19.75 o
   0   7  17        2.68       28.84     34.54 o
   0   8  17       63.05       55.44     29.63 o
 
